# Supplementary material for: Data replicating the factor structure and reliability of commonly used measures of resilience: The Connor–Davidson Resilience Scale, Resilience Scale, and Scale of Protective Factors
Source: Data Brief. 2016 Aug 6;8:1387–90. doi: 10.1016/j.dib.2016.08.001 (PMC4993855; doi:10.1016/j.dib.2016.08.001)
Supplement: Supplementary file 2 — Supplementary material [file mmc2.xlsx]

## Sheet: DIB.Early_Adulthood_sample.451
University	ID	RS1	RS2	RS3	RS4	RS5	RS6	RS7	RS8	RS9	RS10	RS11	RS12	RS13	RS14	RS15	RS16	RS17	RS18	RS19	RS20	RS21	RS22	RS23	RS24	RS25	CDRS1	CDRS2	CDRS3	CDRS4	CDRS5	CDRS6	CDRS7	CDRS8	CDRS9	CDRS10	CDRS11	CDRS12	CDRS13	CDRS14	CDRS15	CDRS16	CDRS17	CDRS18	CDRS19	CDRS20	CDRS21	CDRS22	CDRS23
1	2	3	4	6	5	7	6	4	4	5	5	2	5	6	6	2	3	2	4	5	7	5	2	4	3	3	2	2	0	3	4	3	3	2	1	2	4	2	4	1	4	2	3	3	3	3	1	2	3
1	3	6	6	6	6	6	6	6	6	6	6	6	6	6	6	6	6	6	6	6	6	6	6	6	6	6	3	3	3	3	3	3	3	3	3	3	3	3	3	3	3	3	3	3	3	3	3	3	3
1	4	7	7	7	7	7	7	7	7	7	7	7	7	7	7	7	7	7	7	7	7	7	7	7	7	7	4	4	4	4	4	4	2	4	4	4	4	4	4	4	4	4	4	4	4	4	4	4	4
1	5	5	6	7	7	7	6	5	5	5	7	5	5	7	7	7	7	4	7	6	7	4	2	5	6	5	3	4	4	4	3	3	4	4	4	4	3	2	3	3	3	2	2	3	3	2	2	2	3
1	6	5	5	6	6	5	6	6	6	4	5	4	3	5	5	5	6	6	6	6	6	6	4	4	4	6	2	4	4	3	2	3	2	2	3	3	3	3	4	2	1	3	2	2	2	2	3	3	2
1	7	6	6	6	6	6	6	6	6	6	6	6	6	6	6	6	6	6	6	6	6	6	6	6	6	6	4	4	3	3	3	3	3	3	3	3	3	3	3	3	3	3	3	3	3	3	3	3	3
1	8	7	7	7	7	7	7	7	7	7	7	7	5	5	6	5	6	7	7	7	7	7	7	7	7	5	4	4	4	4	4	2	3	3	4	4	4	4	3	4	4	4	4	3	4	2	3	4	4
1	9	6	6	5	6	4	5	5	6	5	5	2	5	5	5	6	7	6	6	6	5	5	6	6	5	5	3	4	2	3	3	4	2	3	3	3	4	4	4	3	3	2	4	1	3	3	3	3	3
1	10	4	4	4	4	4	4	4	4	4	4	4	4	4	4	4	4	4	4	4	4	4	4	4	4	4	4	4	4	4	4	4	4	4	4	4	4	4	4	4	4	4	4	4	4	4	4	4	4
1	11	6	5	6	5	3	5	7	7	6	6	6	6	7	6	6	7	5	7	6	5	7	2	5	6	7	4	4	4	3	3	4	4	4	3	3	3	2	2	3	4	3	4	2	2	2	3	2	3
1	12	7	7	7	6	6	7	7	6	4	7	6	7	7	7	5	7	6	7	7	7	6	2	6	5	7	3	4	4	3	3	4	3	3	4	4	3	4	3	2	2	2	3	2	3	3	3	3	2
1	13	7	6	6	5	5	5	6	5	6	6	5	6	6	5	5	5	5	6	6	6	6	6	6	6	6	3	3	3	3	3	3	2	3	3	3	3	3	2	2	3	2	3	3	2	2	3	3	3
1	14	7	7	7	7	7	7	7	7	7	6	6	6	6	5	6	7	6	6	5	6	7	5	6	4	7	4	2	2	3	4	4	3	4	4	3	3	3	3	3	2	4	4	4	3	3	3	1	3
1	15	7	5	6	5	4	5	3	4	3	5	4	7	6	7	6	5	4	4	3	5	7	2	4	6	3	2	3	4	3	2	1	2	2	3	2	3	2	3	2	1	0	2	1	1	3	2	2	3
1	16	5	5	5	5	5	5	5	5	5	5	5	2	4	5	5	5	5	5	5	5	5	5	5	5	5	3	3	3	3	3	3	3	3	3	3	3	3	2	3	2	2	3	1	3	3	3	3	3
1	17	7	5	5	7	5	5	4	4	2	5	1	3	6	5	5	5	7	5	2	1	6	1	4	5	6	2	3	2	2	4	2	0	2	4	2	4	3	2	2	2	2	3	1	2	0	4	3	2
1	19	6	7	7	7	7	7	6	7	6	6	5	6	7	3	5	7	7	7	7	7	7	5	6	4	5	3	4	3	3	4	4	2	3	3	2	3	3	4	4	3	3	4	2	3	3	4	3	3
1	21	6	6	6	6	7	7	5	6	6	6	3	4	4	5	5	5	4	6	6	5	5	2	5	5	6	2	3	1	3	3	3	2	3	2	3	3	3	3	4	4	3	3	2	3	2	3	3	4
1	22	7	7	7	7	7	7	7	7	7	7	7	2	7	7	7	7	7	7	7	7	5	2	7	6	5	4	2	4	4	4	4	3	4	4	4	4	4	4	4	4	4	4	3	3	1	3	4	3
1	23	5	5	5	4	5	5	4	4	4	4	5	5	5	4	4	6	4	6	5	4	5	5	5	6	5	3	4	4	3	3	2	2	3	2	2	4	3	4	2	2	2	3	2	3	2	2	2	2
1	24	4	4	6	5	5	4	5	4	4	6	3	4	4	5	6	4	4	5	5	5	4	6	5	3	5	3	2	2	2	3	3	2	2	4	3	3	2	2	2	3	2	3	3	3	2	2	1	3
1	25	7	7	7	7	7	7	7	7	5	7	5	7	7	7	7	7	7	7	7	5	7	7	7	7	7	3	4	3	3	3	4	3	4	4	3	4	4	3	2	2	0	4	1	3	2	4	4	4
1	26	5	5	4	3	3	7	5	7	4	4	3	6	3	3	4	7	6	6	6	3	7	3	4	6	5	2	4	4	2	2	3	1	3	4	2	3	3	4	1	2	2	4	1	1	3	4	4	1
1	28	6	7	7	6	7	7	6	5	4	7	6	7	6	4	5	6	6	7	6	5	7	7	6	6	7	4	4	0	4	4	3	2	2	4	3	3	4	3	4	4	3	4	4	4	3	2	3	4
1	29	6	7	7	5	7	7	5	7	6	6	3	4	5	6	6	4	4	6	6	6	7	2	6	4	5	4	4	4	4	3	1	2	2	4	3	4	3	3	4	4	0	3	2	4	2	3	3	3
1	30	6	6	7	5	7	7	6	6	6	7	7	5	6	6	6	5	6	6	5	7	6	4	5	6	6	3	3	0	4	3	3	3	4	0	3	4	3	3	3	4	3	2	2	3	2	4	3	3
1	31	6	6	4	5	6	6	6	6	6	6	4	5	6	6	6	6	6	7	7	7	7	5	6	7	6	3	4	3	4	4	4	4	3	4	3	3	3	3	3	3	3	3	3	3	2	3	3	3
1	32	7	7	7	7	7	7	7	7	7	7	7	7	7	7	7	7	7	7	7	7	7	7	7	7	7	3	4	4	4	4	2	3	3	3	3	3	3	3	3	3	2	3	3	2	3	3	3	3
1	33	6	7	6	6	7	7	7	7	5	7	7	7	7	7	6	7	7	7	7	7	7	7	7	6	7	3	4	4	4	4	4	4	4	4	4	4	4	4	3	3	3	4	4	3	3	4	4	4
1	34	6	6	4	7	7	7	6	7	6	6	6	6	7	5	6	6	7	7	7	6	7	6	7	5	5	3	1	4	4	4	3	2	4	4	3	4	4	4	4	3	4	4	4	4	4	4	3	3
1	35	6	6	6	5	6	6	5	6	6	6	5	5	6	6	5	6	6	6	6	5	7	6	6	6	7	3	4	4	3	4	3	3	3	4	4	4	3	3	3	3	3	3	3	3	2	3	3	3
1	36	7	7	7	7	7	7	7	7	7	7	4	5	7	7	7	7	1	5	6	6	7	6	6	6	4	4	4	4	4	4	4	3	3	4	3	3	3	4	3	3	2	2	2	3	2	3	3	3
1	37	7	7	7	7	7	7	7	7	7	7	2	7	7	7	7	7	7	7	7	7	7	7	7	7	7	4	4	4	4	4	4	4	4	4	4	4	4	4	4	4	4	4	4	4	4	4	4	4
1	38	5	6	7	7	6	6	6	6	6	6	3	6	6	6	6	7	7	6	5	3	5	1	3	2	5	2	4	4	2	3	4	3	3	4	3	4	3	2	2	3	1	3	2	0	2	2	2	2
1	39	7	5	5	6	4	6	5	4	3	5	5	3	4	5	4	5	6	7	4	5	7	1	3	7	3	1	4	4	1	3	3	2	2	3	3	3	2	4	2	2	1	3	1	1	1	3	3	3
1	40	5	6	6	6	5	6	6	6	6	6	2	4	6	5	5	5	5	6	6	6	6	6	5	6	6	3	3	2	3	3	3	3	3	2	2	3	3	3	3	3	2	4	2	3	3	3	2	3
1	41	4	5	5	4	4	5	4	4	4	3	5	6	4	5	4	4	4	4	5	5	4	3	5	4	5	3	3	0	2	2	3	2	3	2	2	2	2	3	2	2	1	3	2	3	3	1	2	2
1	42	6	6	6	5	6	6	6	5	5	5	5	5	5	5	5	6	5	6	6	5	5	2	4	4	6	3	3	0	3	3	3	3	3	3	2	3	2	2	2	2	2	3	2	2	2	2	2	2
1	43	5	5	5	5	5	3	4	4	2	4	5	4	3	2	3	4	3	4	4	4	5	4	5	3	4	3	3	3	3	3	3	3	3	3	3	2	3	2	2	2	1	2	2	1	3	3	3	2
1	44	2	2	2	2	1	2	1	2	6	1	1	1	2	3	2	2	3	2	3	2	3	1	2	2	2	3	4	0	3	4	3	2	2	0	2	3	3	4	3	2	3	4	2	3	3	2	4	3
1	45	7	7	7	7	7	7	7	7	7	7	7	7	7	7	7	7	7	7	7	7	7	7	7	7	7	4	4	4	4	4	4	4	4	4	4	4	4	4	4	4	4	4	4	4	4	4	4	4
1	46	7	7	7	7	7	7	6	7	7	7	3	4	6	6	7	7	7	7	7	7	7	4	6	7	4	3	4	4	4	4	4	2	3	4	4	4	4	4	4	3	3	4	4	3	4	4	4	4
1	47	7	7	5	5	6	6	4	3	6	7	2	6	7	5	7	7	7	6	6	7	7	6	3	7	7	3	3	4	4	4	4	1	3	3	2	4	3	2	3	4	1	4	3	3	3	4	3	3
1	48	5	4	2	2	4	5	3	3	4	6	5	4	2	6	6	4	3	4	5	2	3	5	3	4	6	2	3	4	3	3	4	4	3	4	2	3	3	4	2	4	2	3	2	3	3	3	2	1
1	49	6	6	6	7	7	7	5	6	4	7	3	4	6	7	6	7	5	6	5	6	7	5	5	3	5	3	3	4	3	3	4	1	2	4	3	4	2	2	1	1	1	3	2	3	2	3	3	3
1	50	7	7	7	7	7	7	7	7	7	7	7	7	7	7	7	7	7	7	7	7	7	7	7	7	7	4	4	4	4	4	4	4	4	4	4	4	4	4	4	4	4	4	4	4	2	4	4	4
1	51	6	6	5	6	4	6	5	5	6	7	2	4	5	5	5	4	5	6	6	5	6	3	5	5	2	3	3	4	3	3	2	2	1	3	2	3	3	3	2	3	3	3	1	1	2	3	3	3
1	52	6	5	6	6	6	7	5	4	6	6	4	5	6	6	6	7	6	7	6	5	7	5	6	6	6	4	3	3	4	3	4	4	4	4	3	3	3	3	3	2	3	4	3	3	2	3	3	3
1	53	6	6	6	6	6	6	6	6	6	6	2	6	6	6	6	6	6	6	6	6	6	5	6	6	6	3	4	4	4	4	4	3	4	4	4	4	4	4	4	3	3	4	4	3	1	4	4	4
1	54	6	5	6	6	6	6	6	6	5	7	1	4	6	6	6	4	5	6	7	3	3	4	6	5	6	3	4	0	3	3	2	2	3	3	3	4	3	3	3	4	3	3	3	3	3	2	2	3
1	55	6	7	7	7	7	7	7	7	7	7	2	6	7	7	7	7	7	7	7	7	7	7	7	7	7	3	4	4	4	4	4	4	4	4	4	4	4	4	4	4	4	4	0	1	1	3	4	4
1	56	6	6	6	6	6	7	7	7	7	7	7	7	7	7	7	7	6	7	6	7	7	7	6	7	7	4	4	4	4	4	4	4	4	4	4	4	4	4	4	4	4	4	4	4	1	4	4	4
1	57	6	6	5	5	4	2	4	5	5	5	6	6	5	4	5	6	5	5	5	5	7	4	6	4	5	3	3	4	3	3	3	2	2	4	3	3	3	2	3	3	4	4	4	2	2	3	3	3
1	58	6	6	6	4	3	7	6	7	4	6	4	7	3	7	4	5	3	4	2	4	7	2	4	7	4	2	4	4	3	4	2	3	4	4	3	3	2	3	2	1	2	3	2	1	2	3	3	2
1	60	5	5	4	6	4	7	7	5	6	7	6	6	4	7	7	7	4	4	5	4	7	6	6	5	5	3	3	4	3	3	4	3	3	4	4	4	3	3	3	3	2	3	3	2	2	3	3	3
1	61	7	7	7	7	7	7	7	7	7	7	7	7	7	7	7	7	4	7	7	7	7	7	7	7	7	3	4	4	4	4	4	4	4	4	4	3	4	4	3	4	4	4	4	4	4	4	2	2
1	62	6	5	5	5	7	7	6	4	7	7	6	4	6	5	5	6	6	7	5	5	7	4	6	6	6	3	4	3	3	3	4	3	3	4	3	4	4	4	2	4	2	4	3	3	3	3	4	4
1	63	7	6	6	6	6	6	5	4	6	6	6	3	5	4	6	5	5	6	6	5	6	4	6	6	4	4	3	1	3	3	3	4	2	2	3	4	3	3	4	4	3	3	2	3	2	3	3	3
1	64	5	5	5	5	5	5	5	5	5	5	6	5	5	4	5	6	5	6	5	5	6	5	5	5	6	3	3	2	3	3	3	2	2	3	2	3	2	3	3	4	2	3	3	3	3	3	3	2
1	65	6	6	6	6	6	6	4	6	5	6	7	2	7	6	6	6	6	6	7	6	6	5	6	5	5	3	3	1	3	3	2	3	3	1	3	3	3	3	3	3	3	3	3	3	1	2	3	3
1	66	6	5	6	6	7	2	3	4	5	6	1	7	7	7	4	3	5	6	5	5	2	5	6	6	7	3	1	0	4	0	2	3	3	1	2	3	3	3	3	1	1	4	3	4	3	0	2	3
1	67	5	7	6	7	5	7	5	7	5	5	4	4	5	6	6	7	7	7	6	6	6	3	5	7	2	2	4	4	3	3	4	4	3	4	3	3	3	4	1	1	0	3	1	0	1	4	4	2
1	68	7	7	7	7	7	7	7	7	7	7	1	6	7	4	5	4	7	7	7	7	7	4	7	4	7	4	2	4	4	4	2	1	3	4	2	2	4	4	4	2	2	4	3	4	2	4	2	4
1	69	6	5	6	6	6	6	4	5	5	6	2	6	6	6	6	6	6	6	6	6	6	5	5	6	4	3	4	3	3	3	4	3	3	4	3	4	3	3	3	2	3	3	1	2	2	3	4	2
1	72	3	4	1	3	1	4	3	3	1	4	4	4	5	3	2	5	3	6	6	3	5	4	4	2	4	2	2	4	2	2	3	2	2	3	1	2	1	1	2	2	1	2	2	2	2	1	1	2
1	73	6	5	5	3	6	6	4	6	6	6	7	4	5	6	5	6	6	5	5	6	7	7	5	4	5	3	4	2	4	4	4	3	3	3	4	4	4	4	4	4	4	4	3	3	2	3	4	3
1	74	7	6	7	7	7	7	6	6	4	6	2	3	4	6	7	7	4	7	7	7	7	5	6	6	7	3	4	2	2	3	4	4	2	3	3	4	3	2	1	3	2	3	3	3	3	3	3	2
1	75	6	6	6	6	6	6	6	6	6	7	3	6	6	6	6	6	6	6	6	6	6	6	6	5	6	3	4	4	4	4	4	4	4	4	4	4	4	4	4	4	2	4	3	3	3	3	3	3
1	76	7	7	6	6	7	7	7	7	7	7	6	7	7	7	7	7	7	7	6	6	7	5	6	7	7	3	4	4	4	4	2	3	4	4	4	4	4	4	3	4	3	4	2	3	2	4	4	3
1	77	6	6	6	6	6	6	6	5	5	6	3	4	7	5	5	5	5	5	5	6	6	4	4	5	5	3	3	3	3	3	3	3	3	4	3	3	3	3	3	1	2	3	3	3	2	2	3	2
1	79	6	6	6	6	6	7	5	6	6	5	6	5	6	6	6	6	6	6	6	6	7	5	6	6	6	4	4	4	4	4	3	3	3	4	3	4	3	4	3	3	3	4	3	4	3	4	3	3
1	81	4	7	6	5	7	6	4	5	6	6	7	7	7	3	6	7	7	6	6	7	7	7	7	6	7	3	3	4	4	4	4	3	3	4	3	4	4	3	3	3	3	4	4	3	2	3	1	3
1	82	6	6	7	5	6	4	4	5	2	3	3	3	3	3	3	6	4	7	5	6	6	4	5	1	2	1	4	3	2	0	2	0	2	3	1	1	1	1	1	3	2	2	2	1	3	2	1	1
1	83	6	7	7	7	7	7	6	6	6	6	4	6	7	7	7	7	7	7	6	6	6	4	6	7	7	4	4	4	4	4	4	4	3	4	4	4	3	4	2	3	3	4	1	4	3	3	4	2
1	84	7	5	6	6	6	6	6	5	6	7	3	6	5	5	5	6	5	6	5	5	6	5	6	6	6	3	4	3	3	3	2	3	4	2	3	4	3	3	3	4	3	3	1	2	2	3	2	3
1	85	7	5	5	5	5	6	5	6	5	5	4	5	5	5	5	5	5	4	4	5	5	6	6	4	4	3	2	2	2	2	1	3	3	3	2	3	2	3	3	2	2	1	2	2	2	3	3	4
1	86	3	5	6	6	7	6	5	7	6	6	4	6	5	6	6	7	7	7	7	6	6	7	6	6	6	4	4	4	4	4	4	4	4	2	4	3	3	4	3	2	3	4	1	3	3	3	4	3
1	87	7	7	7	7	7	7	7	6	6	7	7	7	7	7	7	7	7	7	7	6	7	2	7	5	6	3	4	4	3	4	4	4	4	3	4	4	4	4	3	4	2	4	3	3	3	4	4	4
1	88	3	3	4	6	2	3	2	4	6	7	5	4	5	2	3	3	2	6	5	4	5	3	2	3	4	2	3	3	2	4	3	2	3	1	4	3	2	2	4	1	3	3	3	2	4	1	2	3
1	89	6	5	5	6	6	6	5	4	6	6	3	3	6	6	5	3	5	6	5	5	5	4	5	5	3	3	3	0	3	3	3	2	1	1	2	3	1	2	2	3	1	3	2	3	1	2	3	3
1	90	6	3	5	4	3	6	3	3	2	5	3	5	6	4	5	4	4	4	5	4	5	3	4	5	6	2	3	1	2	2	3	1	2	3	3	3	2	3	1	2	2	1	1	1	1	2	2	1
1	91	4	6	7	5	7	6	4	5	6	6	3	5	7	5	6	6	6	7	7	6	6	5	6	5	7	3	2	4	4	3	4	3	3	4	3	3	4	3	2	3	3	4	4	4	3	3	1	2
1	92	5	5	6	6	6	6	6	6	7	7	5	5	5	7	7	7	7	7	7	7	7	5	6	5	4	2	4	4	4	3	4	3	3	3	3	4	3	3	3	3	3	3	2	2	2	3	2	3
1	93	5	5	3	5	3	3	5	3	4	3	3	5	6	3	4	5	6	6	6	5	4	4	5	5	7	2	4	4	3	3	3	2	3	3	1	2	2	1	1	3	1	3	2	3	1	1	2	2
1	94	7	7	7	4	7	7	7	7	7	7	2	2	5	7	3	5	7	7	7	7	7	3	7	6	7	3	1	3	4	4	4	2	2	4	4	4	1	1	0	4	1	4	4	4	2	4	2	4
1	95	5	5	6	7	3	6	6	4	5	6	2	2	5	5	5	5	5	6	6	6	6	2	6	4	5	3	4	4	2	3	3	3	2	4	2	2	3	3	1	3	2	4	2	2	2	3	3	2
1	96	6	6	5	6	7	7	6	6	5	5	4	6	5	5	6	6	4	6	6	6	6	4	5	6	7	3	4	2	3	4	4	2	2	3	2	3	3	3	2	3	3	3	2	3	3	4	3	2
1	97	7	7	5	4	3	7	6	6	4	7	6	4	7	7	4	5	6	7	5	7	7	5	5	7	7	3	4	4	3	4	2	2	3	4	3	4	3	4	4	2	2	3	2	2	2	3	3	3
1	99	7	7	7	7	7	7	7	7	7	7	7	7	7	7	7	7	7	7	7	7	7	7	7	7	7	4	4	4	4	4	2	4	4	4	4	4	4	4	4	3	4	4	4	4	4	4	4	4
1	100	6	5	7	6	6	6	5	4	4	5	3	6	7	6	6	6	6	6	6	5	6	3	5	5	4	2	2	1	3	3	3	2	2	3	4	4	3	2	2	3	2	3	2	2	1	2	3	3
1	101	6	6	6	5	7	5	5	6	5	7	5	7	6	5	6	5	6	6	6	7	7	6	6	6	6	3	4	4	3	3	2	2	3	3	3	3	3	4	4	2	1	3	2	3	1	3	2	3
1	102	7	7	5	6	7	7	6	7	5	7	2	5	6	6	6	5	6	7	7	5	6	6	6	5	7	3	4	0	3	3	2	2	3	4	3	3	3	4	3	3	3	3	4	3	3	3	3	3
1	103	6	6	7	7	7	7	6	6	6	7	4	5	6	7	7	7	7	7	7	5	7	4	5	6	6	3	4	4	4	4	4	3	3	4	3	4	4	4	3	4	2	3	3	3	2	4	4	3
1	104	6	6	5	7	2	6	5	6	6	6	3	4	5	5	6	6	5	6	4	6	4	3	5	5	5	3	4	3	3	2	2	2	3	3	3	4	3	3	2	3	1	3	2	3	1	2	3	3
1	105	7	7	7	5	7	7	5	3	6	7	4	4	5	6	5	5	6	7	6	7	7	5	5	5	7	3	4	4	4	4	4	4	4	4	4	4	4	4	4	4	4	4	4	4	4	4	4	4
1	106	6	7	7	6	7	7	7	6	6	7	7	4	7	7	7	2	2	7	7	7	7	7	7	4	7	3	3	4	3	4	1	4	3	4	4	4	4	4	4	4	4	4	3	4	3	4	0	4
1	107	6	5	4	5	7	7	4	4	6	7	4	5	5	6	6	7	6	7	6	3	7	5	6	6	6	2	4	4	3	4	4	4	4	4	4	4	4	4	4	4	4	4	1	2	2	3	4	4
1	108	7	6	6	5	6	6	5	6	2	7	4	5	4	3	5	5	4	5	5	4	5	3	6	5	7	2	3	3	3	3	2	2	3	4	3	4	3	4	2	2	1	2	2	3	2	2	3	3
1	109	6	6	7	7	4	7	4	5	5	7	3	5	6	4	5	7	7	5	3	6	7	2	5	6	2	2	3	4	3	4	4	2	4	3	3	4	3	3	2	3	3	4	2	4	2	3	4	4
1	110	6	5	7	6	4	7	4	6	5	7	7	4	7	7	6	6	6	7	7	7	7	4	4	4	5	3	2	4	2	3	3	1	3	4	2	4	3	4	1	4	1	4	4	4	2	3	2	2
1	111	7	7	7	7	7	7	7	7	7	7	7	7	7	7	7	7	7	7	7	7	7	7	7	7	7	4	4	4	4	4	4	4	4	4	4	4	4	4	4	4	4	4	4	4	4	4	4	4
1	112	6	5	5	4	7	3	3	5	2	3	3	5	6	2	2	7	4	5	7	5	5	1	5	1	6	2	3	2	2	2	4	1	2	2	1	2	2	3	0	0	1	1	2	2	2	1	1	1
1	113	6	7	6	7	6	7	5	4	5	7	7	5	7	7	7	7	7	7	7	6	7	6	6	6	7	4	4	3	4	4	4	4	4	4	4	4	4	4	4	3	3	4	4	4	2	4	3	4
1	114	6	6	7	4	6	6	5	5	5	6	4	5	6	5	4	6	7	6	4	5	7	4	4	5	4	3	4	2	3	4	3	2	3	4	4	3	3	3	2	3	3	4	2	2	2	3	3	4
1	116	3	3	2	2	2	2	2	1	3	2	3	2	3	4	3	3	2	2	2	2	1	4	3	2	1	3	2	4	3	2	3	3	1	3	3	4	3	2	3	2	1	2	2	3	3	3	3	2
1	117	6	6	7	6	5	6	6	6	6	7	4	4	5	5	5	6	5	6	3	5	7	3	5	7	7	3	4	4	3	2	3	2	3	4	3	4	3	3	2	2	1	3	1	1	1	2	2	2
1	118	4	3	3	3	3	2	4	2	3	2	2	4	2	3	5	3	2	2	2	3	1	4	4	2	2	3	2	4	3	3	2	2	2	4	3	3	2	3	1	1	1	3	3	2	1	3	2	2
1	119	6	6	7	5	4	6	5	6	5	7	3	5	7	5	6	6	6	7	5	6	7	6	6	6	5	3	4	4	3	3	3	2	3	2	3	4	3	3	2	2	3	4	2	2	1	2	2	3
1	120	5	6	6	5	6	6	5	5	6	6	5	5	6	6	4	4	3	4	6	6	4	2	5	4	6	1	2	2	3	3	2	2	3	2	3	3	3	3	3	2	3	3	3	2	3	2	2	3
1	121	5	6	6	5	7	6	6	5	6	6	2	6	6	5	3	5	5	6	7	5	6	6	5	3	5	4	3	3	4	2	3	4	3	4	3	3	3	2	3	3	2	4	3	2	3	2	2	3
1	122	7	7	7	7	7	7	7	2	7	7	7	6	7	7	7	7	7	7	7	7	7	7	7	7	6	4	4	4	4	4	4	4	4	4	4	4	4	4	3	4	4	4	1	4	4	4	4	4
1	123	7	6	7	7	6	5	5	4	3	6	2	4	7	6	5	7	7	7	6	5	7	2	4	2	5	2	4	4	2	2	4	1	1	4	3	3	2	2	1	3	1	4	3	1	2	4	2	2
1	124	6	5	5	5	4	6	6	6	4	5	4	4	5	6	6	4	5	5	5	5	6	7	5	4	5	2	3	3	2	3	2	1	2	4	3	3	3	2	2	2	2	3	1	2	1	1	2	3
1	125	6	5	5	5	5	7	4	7	5	6	6	7	7	6	6	7	7	6	4	2	7	4	5	5	7	3	4	4	4	4	4	2	3	4	3	4	4	4	2	0	1	3	1	2	1	3	4	3
1	126	7	7	6	6	3	7	5	5	5	7	6	3	6	6	6	6	6	6	6	6	7	3	6	3	3	2	3	3	3	3	2	1	2	3	3	3	3	3	2	3	2	3	1	1	1	2	4	2
1	128	6	6	7	6	5	7	7	7	7	7	7	5	7	7	7	7	7	5	6	7	7	4	6	7	7	3	4	4	3	4	3	4	4	4	4	4	4	4	2	3	3	4	2	2	2	4	4	3
1	129	5	5	4	6	6	6	4	4	5	6	4	4	5	5	5	5	6	6	4	5	6	4	3	5	4	2	3	4	2	3	2	2	3	3	3	3	3	3	2	2	3	3	1	2	1	2	2	2
1	130	6	6	7	5	7	7	7	7	7	7	5	3	4	4	5	5	5	7	7	7	7	1	4	5	5	4	4	4	3	4	3	2	2	3	3	4	4	4	3	4	3	4	3	4	2	3	4	3
1	131	6	5	4	5	6	7	5	4	5	7	6	6	5	5	5	5	3	4	6	6	6	2	5	6	3	3	4	4	3	3	3	3	3	4	3	4	2	3	2	1	2	2	1	2	1	3	4	2
1	132	6	6	7	7	7	7	6	5	5	5	3	3	6	6	5	6	7	6	5	6	7	5	6	6	6	2	4	4	3	4	2	3	4	3	3	3	3	4	3	3	4	4	2	3	2	3	4	3
1	133	7	6	6	5	7	6	5	6	4	6	3	4	7	7	5	5	6	6	4	5	6	5	5	6	7	3	3	1	4	4	3	3	4	3	4	3	4	4	3	2	4	4	1	3	2	3	4	3
1	134	3	5	3	4	4	5	3	6	4	5	3	4	6	4	5	7	5	6	6	4	7	4	4	7	6	3	3	4	3	3	3	2	1	4	2	2	3	4	2	3	2	3	3	3	2	3	3	1
1	135	3	6	6	6	4	7	3	5	4	6	2	5	6	3	4	6	5	7	6	3	6	1	3	5	2	3	2	1	3	3	4	3	4	4	3	3	2	1	3	4	3	2	3	1	2	2	1	3
1	136	6	7	7	7	7	7	1	7	1	7	7	7	7	7	5	7	7	7	7	7	7	1	7	7	7	3	4	4	4	2	4	3	1	4	3	2	2	4	0	4	0	4	4	4	2	4	0	3
1	138	6	6	7	5	6	6	4	4	5	6	3	3	6	5	4	6	4	6	7	6	6	1	2	2	5	3	4	3	3	3	2	3	2	4	2	3	3	3	2	4	1	3	2	3	1	2	3	2
1	139	7	7	7	7	6	7	6	5	6	6	4	6	7	7	7	7	7	7	7	7	7	7	7	7	6	4	4	4	4	4	4	4	4	4	4	4	4	4	4	4	4	4	2	2	2	4	4	4
1	140	7	6	7	6	4	6	6	5	4	6	2	4	6	6	6	6	6	5	6	5	7	4	4	5	6	2	3	3	2	2	3	2	2	3	3	3	2	4	1	2	2	2	1	1	2	3	2	2
1	142	7	7	7	7	7	7	7	7	7	7	7	7	7	7	6	6	5	4	4	5	5	5	3	2	2	4	4	4	4	4	4	4	4	4	4	4	4	4	4	4	4	4	4	4	4	4	4	4
1	143	7	4	6	6	5	7	5	6	5	6	7	4	7	7	7	5	4	5	3	4	7	3	4	3	4	2	4	4	3	3	2	1	2	4	4	4	4	4	2	2	2	4	4	4	2	3	4	4
1	144	5	5	5	5	5	5	5	6	5	5	7	5	5	4	5	5	4	7	6	6	7	5	5	5	4	4	4	4	4	4	3	3	3	4	3	3	3	4	3	3	3	3	3	3	2	3	2	2
1	145	7	6	7	6	6	6	6	6	7	7	5	5	7	6	6	7	7	7	6	6	6	4	7	6	6	4	4	4	3	3	4	4	2	2	3	3	2	4	3	3	3	4	4	4	2	3	4	2
1	150	6	6	6	5	6	7	5	4	5	6	3	3	4	5	5	7	5	6	3	3	7	4	5	6	6	2	4	4	3	3	3	2	2	3	3	3	2	4	2	2	2	3	3	2	3	3	4	3
1	151	4	5	6	3	6	5	4	5	6	6	3	2	6	4	4	5	4	5	5	5	5	3	5	5	5	2	3	2	2	3	3	3	3	3	3	2	2	2	2	4	2	4	2	2	3	2	3	2
1	152	7	7	4	7	7	7	7	7	7	7	7	7	7	7	7	7	5	6	7	7	7	7	7	7	7	4	4	4	4	4	4	4	4	4	4	4	4	4	4	3	2	3	2	2	1	3	4	4
1	153	7	6	6	7	3	7	3	4	3	7	2	7	7	6	7	7	4	7	5	7	7	1	6	5	6	3	2	3	4	4	4	2	4	2	3	4	3	4	4	4	2	3	4	3	2	4	4	3
1	154	5	6	5	6	5	6	4	4	4	5	1	3	5	4	5	5	3	5	6	6	4	2	5	5	4	3	2	0	3	3	3	3	3	0	3	3	3	0	3	3	1	3	3	3	3	2	2	2
1	155	7	7	7	6	7	5	6	4	5	5	6	3	7	7	5	7	4	7	7	6	5	7	6	5	7	3	2	1	3	3	4	2	3	1	3	4	3	4	2	3	1	2	1	3	0	3	4	4
1	156	5	6	7	5	7	3	5	2	3	3	1	6	5	2	5	6	4	5	6	7	2	2	3	3	7	3	1	0	2	2	3	1	3	4	2	3	3	1	2	2	2	1	2	3	0	0	4	2
1	157	6	6	4	7	5	7	5	7	5	6	4	4	7	5	5	7	5	5	6	4	7	2	4	6	4	2	4	4	3	3	2	2	2	4	3	4	3	3	2	3	2	4	2	2	2	4	3	3
1	158	6	6	7	5	5	4	2	1	2	2	1	3	5	4	5	3	1	6	7	5	3	1	3	4	3	2	2	1	2	1	3	1	1	4	2	0	1	1	1	0	2	1	2	1	2	2	2	2
1	159	5	5	7	3	7	6	5	4	6	5	6	6	6	6	4	5	6	4	6	7	6	4	4	5	7	3	3	3	3	4	3	3	4	4	4	4	2	3	3	4	2	3	3	2	3	3	3	2
1	160	6	6	5	6	5	6	6	6	6	6	1	5	6	6	6	6	6	6	6	6	6	6	6	6	6	3	4	4	3	3	4	4	4	4	4	4	4	3	4	3	3	4	3	4	3	3	4	4
1	163	5	5	7	6	4	4	4	3	4	5	3	5	5	5	5	5	5	6	6	5	5	2	3	4	6	2	3	2	2	2	3	3	2	3	3	3	2	2	1	1	1	2	0	4	3	2	2	2
1	164	6	6	7	6	7	7	7	5	7	7	7	6	7	7	7	7	7	7	7	7	7	7	7	4	7	4	4	4	4	4	4	4	4	4	4	4	4	4	4	4	4	4	4	4	4	4	4	4
1	165	6	5	5	5	6	4	5	6	3	3	2	5	4	3	4	5	4	5	5	5	3	2	4	5	3	3	2	1	2	3	3	2	2	0	2	3	2	2	3	2	2	2	2	3	1	1	3	2
1	167	6	6	6	6	6	6	6	5	6	7	2	5	6	6	6	7	6	6	6	6	6	6	6	6	6	3	3	4	3	3	4	3	2	2	2	3	3	3	2	3	2	3	2	3	3	3	3	2
1	168	5	5	4	5	5	5	4	4	4	5	4	4	5	4	3	5	4	5	4	4	5	4	4	4	4	2	2	3	2	2	3	1	2	3	2	2	2	3	2	2	1	2	1	2	1	2	2	3
1	169	7	7	5	7	4	7	7	7	4	7	6	3	4	7	6	7	7	7	6	7	7	4	4	7	6	2	3	3	3	4	3	3	3	4	4	4	4	4	3	1	2	4	2	2	1	4	4	3
1	170	7	7	6	6	7	7	6	6	6	6	5	7	3	2	4	4	2	7	6	7	6	5	5	3	2	3	3	3	2	2	3	2	2	4	3	3	3	2	3	2	2	3	3	2	4	2	3	2
1	171	7	6	5	7	7	6	5	5	4	6	5	6	6	6	6	7	5	6	6	6	7	4	5	6	4	4	4	2	4	2	3	2	3	4	4	4	3	4	3	3	2	3	1	3	2	3	3	3
1	172	5	7	6	7	6	4	5	6	3	4	5	5	7	5	6	7	7	5	6	6	7	7	5	7	7	3	3	0	3	1	4	3	3	0	2	3	2	2	1	1	1	2	3	3	4	4	3	2
1	173	6	6	4	6	7	7	6	6	6	7	6	6	7	7	6	7	6	6	6	6	7	3	6	4	6	3	4	1	3	4	3	3	3	4	3	4	3	3	3	4	3	4	2	3	3	4	3	3
1	174	6	6	6	5	5	5	5	6	6	5	5	5	5	5	6	5	6	6	6	5	6	6	6	5	5	2	2	0	3	3	3	3	3	0	3	3	3	2	3	3	3	3	2	3	3	3	3	3
1	175	7	7	7	7	7	7	7	7	7	7	7	7	6	7	7	7	7	7	7	7	7	6	7	7	7	4	4	4	4	4	4	3	3	4	4	4	4	4	4	3	3	4	3	4	2	4	4	3
1	176	6	4	6	6	7	6	3	6	6	6	6	4	6	6	6	7	7	7	7	7	7	6	6	6	6	4	4	4	4	4	4	3	4	4	4	4	3	4	3	3	3	4	3	3	4	4	3	2
1	177	6	7	7	7	7	7	6	6	5	6	3	7	7	4	6	5	7	7	4	7	7	4	6	7	7	3	4	4	4	3	2	3	4	4	4	4	4	4	3	1	2	4	2	3	2	3	3	3
1	179	7	7	7	7	7	7	7	7	7	7	7	7	7	7	7	7	7	7	7	7	7	5	6	6	7	4	4	1	4	4	4	4	4	4	3	4	3	4	4	4	4	4	4	4	2	4	4	4
1	180	7	7	7	7	7	7	7	7	7	7	7	7	7	7	7	7	7	6	6	5	4	4	3	3	2	4	4	4	4	4	4	4	4	4	4	4	4	2	2	3	1	2	2	3	3	4	4	4
1	181	6	6	5	7	6	6	5	6	7	5	1	4	6	5	5	7	6	7	7	6	5	2	7	6	6	4	4	4	4	3	4	4	3	1	3	4	3	3	3	4	3	4	4	4	2	3	3	3
1	182	5	4	5	5	7	6	3	5	3	4	3	4	4	5	4	6	5	5	3	4	5	4	5	6	6	3	1	4	3	2	2	2	2	4	2	3	2	3	2	1	2	3	3	2	2	3	3	2
1	183	6	4	4	5	5	7	5	4	1	5	3	4	6	5	5	7	3	3	3	5	6	2	3	5	3	2	4	4	3	2	3	1	1	4	3	3	2	4	0	1	1	2	2	1	2	2	1	1
1	184	7	7	5	7	7	7	7	7	7	7	7	4	7	7	7	7	7	7	7	7	7	7	7	7	7	3	4	4	4	4	4	4	4	4	4	4	4	4	4	4	4	4	4	4	4	4	4	4
1	185	6	7	5	6	7	7	5	6	5	7	6	6	6	7	7	7	6	7	7	6	7	6	7	6	5	3	3	3	4	4	4	3	4	4	4	4	4	4	3	3	4	3	3	4	2	4	4	4
1	186	5	7	7	7	7	7	6	2	6	7	5	6	7	4	6	7	7	6	7	5	7	5	7	7	7	3	4	4	4	4	4	3	4	4	2	4	4	4	3	4	4	4	3	4	2	4	3	4
1	187	6	6	7	6	6	7	5	6	7	7	6	5	7	7	5	6	7	7	5	6	7	6	6	6	7	4	3	4	4	3	3	4	3	4	4	4	4	4	3	4	3	4	1	4	2	4	4	4
1	188	6	6	6	4	6	6	4	6	6	6	2	5	4	6	5	6	6	6	6	6	6	6	6	5	6	4	3	4	3	4	4	3	4	4	3	3	3	3	3	3	3	4	2	3	2	4	3	3
1	189	7	7	7	6	7	7	7	7	7	7	7	4	3	7	7	7	7	7	7	7	7	4	5	6	6	3	4	4	3	4	4	4	4	4	4	4	4	4	4	4	4	4	4	4	2	4	4	4
1	190	7	7	5	5	5	5	6	7	4	4	5	5	3	5	5	6	6	7	5	5	7	2	4	5	3	2	4	4	3	3	4	1	1	2	2	3	2	3	3	2	1	3	1	1	1	3	3	2
1	191	5	5	7	7	7	6	6	4	3	5	6	4	7	4	6	5	4	5	5	6	5	5	6	3	4	3	2	3	2	2	3	1	2	3	3	3	1	2	0	4	2	3	2	1	1	2	3	3
1	192	7	4	6	7	7	2	3	7	7	7	1	2	7	7	7	5	6	7	7	4	6	6	7	6	7	2	3	4	4	3	2	3	4	3	4	4	4	2	3	4	3	4	1	4	3	3	3	4
1	193	5	6	7	6	6	6	6	6	3	6	3	6	3	6	5	3	6	6	4	6	6	3	5	5	5	3	3	1	1	4	1	1	1	1	4	3	1	2	3	3	1	4	4	2	2	3	4	3
1	194	6	6	6	6	6	6	6	6	6	7	3	6	6	6	6	6	6	6	7	5	7	6	5	6	6	3	4	4	3	3	3	3	3	3	4	4	3	3	3	3	2	3	3	3	2	3	3	3
1	195	5	7	6	7	5	7	3	6	5	7	6	6	6	6	7	5	3	4	6	6	5	5	5	7	5	2	3	0	3	4	2	3	4	1	3	4	3	2	2	2	0	2	1	1	2	1	4	2
1	196	7	7	7	7	7	7	7	7	7	7	7	7	7	7	7	7	7	7	7	7	7	6	7	7	7	3	4	4	4	4	4	4	4	4	4	4	4	4	4	4	3	4	4	4	4	4	4	4
1	197	7	6	5	5	5	6	5	4	4	5	5	3	4	7	6	6	5	6	5	4	7	3	5	6	6	3	4	4	3	3	3	2	3	3	4	4	2	4	2	2	2	3	1	2	2	3	4	3
1	198	7	7	7	3	7	7	6	7	7	7	7	6	7	7	5	7	7	7	6	7	7	1	7	7	6	2	3	4	4	4	4	3	3	4	3	4	3	4	2	4	3	4	4	3	3	4	4	4
1	199	6	5	5	5	6	6	4	6	5	5	2	4	3	5	5	6	5	6	6	5	5	2	5	5	3	3	3	3	2	2	3	2	1	3	2	2	2	3	1	1	1	3	1	1	2	2	3	3
1	200	1	2	5	3	2	4	6	3	2	4	4	3	5	4	3	5	4	3	5	5	3	4	5	4	3	3	3	2	3	2	1	3	2	3	2	1	3	3	2	2	1	2	3	2	3	1	1	2
1	201	5	4	5	5	5	5	4	5	6	6	5	6	7	5	6	5	6	5	6	6	6	7	6	6	6	4	2	2	2	3	2	4	2	2	4	2	4	4	2	2	2	2	3	2	2	3	3	2
1	202	5	6	5	5	5	6	5	5	5	7	7	5	6	5	6	7	7	6	6	4	5	5	5	5	6	4	4	0	3	3	3	2	3	2	3	4	4	3	2	1	3	1	3	2	2	3	3	2
1	203	5	5	5	5	6	6	6	6	6	6	6	6	6	6	5	6	6	6	6	6	7	5	6	6	6	3	3	3	3	3	3	3	3	3	3	3	3	3	3	3	3	3	3	3	3	3	3	3
1	204	6	6	5	5	6	6	6	6	5	5	6	6	6	5	5	5	5	6	5	5	6	5	6	6	5	3	3	3	2	2	2	3	3	3	3	3	2	3	3	2	3	3	3	3	2	2	3	3
1	205	7	5	5	5	6	6	6	6	6	6	6	6	6	6	6	6	6	6	6	6	6	6	6	6	6	3	3	3	3	3	3	3	3	3	3	3	3	3	3	3	3	3	3	3	2	3	3	3
1	206	5	5	5	5	6	5	6	5	6	4	4	4	4	5	5	4	5	5	6	5	6	3	6	6	6	3	3	3	3	3	4	3	3	3	3	3	3	4	3	3	3	3	3	3	3	3	3	3
1	207	6	6	6	6	6	7	7	7	6	7	2	3	7	7	7	7	6	6	6	6	7	3	6	6	7	3	4	4	3	4	4	4	3	4	4	4	4	4	4	3	4	4	3	4	4	4	3	4
1	208	7	1	6	6	6	6	4	3	5	7	5	3	4	6	6	7	4	6	2	5	7	2	5	6	7	3	4	4	3	3	4	2	3	4	4	4	3	3	3	4	3	4	3	3	1	4	4	4
1	209	6	4	4	5	5	6	4	5	5	6	6	3	5	6	5	5	3	4	3	6	6	3	4	3	4	2	3	1	2	4	3	1	1	2	4	3	3	2	2	3	1	2	1	2	1	3	3	3
1	210	6	5	5	6	6	6	4	4	5	4	5	5	4	5	6	6	5	4	5	5	7	4	6	6	6	3	2	0	2	3	3	4	2	3	2	3	3	2	3	3	2	3	3	3	1	1	2	1
1	211	3	3	3	4	4	4	4	4	3	3	2	2	4	4	3	3	5	5	5	5	4	4	3	3	3	1	2	2	3	3	2	2	2	2	3	3	3	3	2	2	2	2	3	3	3	2	3	2
1	213	4	5	6	3	3	5	4	4	4	3	6	7	5	7	2	7	7	7	7	7	4	2	6	5	7	1	3	2	2	3	4	2	2	3	1	2	2	3	1	4	1	2	0	1	1	1	1	2
1	214	6	6	5	6	6	7	5	6	5	6	2	4	6	5	6	6	5	7	7	6	6	5	6	5	6	3	4	4	3	3	4	3	4	4	4	3	4	4	3	4	3	4	3	3	2	4	3	3
1	215	5	6	6	5	5	4	4	6	5	4	3	5	6	7	5	4	3	4	4	6	7	5	6	7	6	3	4	4	3	2	2	4	3	4	2	3	3	2	1	2	1	3	2	2	2	3	2	1
1	216	6	6	4	6	6	6	6	6	6	6	3	5	7	6	7	6	5	7	6	5	6	6	5	6	4	2	4	4	3	3	3	2	3	3	3	3	2	3	2	2	2	3	3	3	2	2	3	2
1	217	7	7	7	7	7	7	7	7	7	7	6	7	7	5	6	7	6	7	6	6	6	5	7	7	7	4	4	4	4	4	4	4	4	4	4	4	4	4	4	4	3	4	2	4	3	3	3	1
1	218	6	7	6	7	5	7	7	6	6	7	2	4	4	5	5	6	6	6	6	7	7	2	7	5	6	3	4	0	3	4	4	4	3	2	3	3	2	4	2	2	1	2	1	1	2	3	4	4
1	219	7	6	7	7	6	7	6	6	5	5	2	4	6	7	6	5	6	7	6	7	7	6	7	7	7	3	4	0	2	4	3	3	3	4	4	4	4	4	3	3	3	3	1	2	2	4	4	3
1	220	6	6	6	6	6	6	6	6	6	6	6	6	6	6	6	6	7	7	6	6	6	6	6	6	6	4	4	4	4	4	4	4	4	4	4	4	4	4	4	4	4	4	4	4	4	4	4	4
1	221	4	5	4	4	6	4	4	3	3	5	4	5	6	5	4	5	4	5	5	5	6	3	4	5	4	2	3	3	3	2	3	2	2	3	3	3	3	3	2	1	1	1	1	2	1	2	3	2
1	222	7	3	7	7	7	7	7	7	7	7	7	7	7	4	7	7	7	7	7	6	7	7	7	7	7	4	4	4	4	4	4	4	4	4	4	4	4	4	4	4	4	4	4	3	4	4	4	4
1	223	4	4	4	4	4	4	4	4	4	4	4	4	4	4	4	4	4	4	4	4	4	4	4	4	4	2	2	2	2	2	2	2	2	2	2	2	2	2	2	2	2	2	2	2	2	2	2	2
1	224	5	5	6	6	6	6	6	6	5	6	5	6	6	6	6	6	6	6	5	6	6	6	6	6	5	4	3	4	4	4	3	3	4	2	4	4	4	4	2	2	3	3	3	3	4	3	4	4
1	225	6	6	6	5	5	6	4	5	3	4	5	4	4	4	5	5	4	5	3	4	5	3	4	5	5	2	3	2	2	3	3	1	2	2	2	2	2	2	1	1	2	3	1	2	2	2	3	2
1	226	7	7	7	7	7	7	7	7	7	7	1	7	7	7	7	7	7	7	7	7	7	7	7	7	7	4	4	4	4	4	4	4	4	4	4	4	4	4	4	4	4	4	3	4	4	4	4	4
1	227	6	7	5	5	7	7	7	6	7	7	2	3	6	7	5	7	7	6	6	7	7	2	6	7	4	4	3	4	3	4	4	2	1	4	3	4	3	2	2	1	2	4	3	1	2	2	3	2
1	228	6	6	3	5	2	4	3	5	5	5	4	3	2	6	4	6	3	7	5	6	7	2	5	5	1	3	4	4	3	3	4	2	2	4	3	3	3	4	3	3	1	3	2	1	2	3	4	3
1	229	7	6	4	6	6	6	6	6	6	6	2	7	7	7	7	7	7	7	5	7	4	6	6	6	6	4	4	4	4	4	4	1	4	4	4	4	2	4	2	2	3	3	2	2	2	3	3	3
1	230	6	6	6	6	6	6	6	6	5	6	6	5	5	6	6	7	5	7	5	7	7	4	5	5	4	2	4	3	2	2	4	3	3	4	3	3	2	3	2	3	3	2	2	2	3	3	3	2
1	231	6	6	6	6	6	6	6	6	5	6	4	5	6	6	6	6	6	6	5	6	6	2	5	6	6	1	4	4	3	2	3	2	2	4	4	3	3	3	3	3	2	2	3	3	2	3	3	3
1	232	6	6	5	6	4	7	7	7	6	7	2	6	7	7	5	7	6	7	6	7	7	6	6	6	5	2	4	4	3	4	4	4	2	4	3	4	4	4	3	4	3	4	2	3	2	4	4	4
1	233	3	4	5	5	7	7	5	7	4	6	5	3	6	7	5	7	7	7	7	6	7	7	5	4	7	3	4	4	4	4	4	4	4	4	2	3	4	4	4	4	4	4	4	4	3	4	3	3
1	234	7	7	7	7	7	7	7	7	7	7	7	7	7	7	7	7	7	7	7	7	7	7	7	7	7	4	4	4	4	4	4	4	4	4	4	4	4	4	4	4	4	4	4	4	4	4	4	4
1	235	7	4	4	6	3	6	4	7	4	7	4	6	5	6	6	7	5	6	4	5	7	5	5	6	6	3	3	3	3	3	3	3	3	3	3	3	3	3	3	3	3	3	3	2	2	3	3	3
1	236	7	7	6	6	6	6	6	5	6	6	6	5	6	6	6	6	6	6	6	6	6	6	6	6	5	3	3	3	3	3	3	2	2	3	3	3	3	3	2	3	3	3	2	2	2	3	3	3
1	237	7	4	1	7	7	7	4	4	7	7	7	4	7	7	7	7	7	7	7	7	7	2	7	2	4	2	4	4	4	4	4	1	1	4	4	4	2	4	1	4	1	4	4	2	2	2	4	4
1	238	6	7	6	7	4	7	7	6	6	7	5	5	6	6	6	5	5	7	6	6	6	5	6	5	4	3	2	4	3	4	2	2	3	4	4	3	3	2	4	4	3	3	2	2	2	2	3	3
1	239	7	6	5	5	7	7	5	6	5	6	6	2	6	7	7	5	5	6	5	6	6	4	6	6	6	2	3	3	2	3	1	2	1	3	4	4	3	3	1	2	2	3	3	3	2	3	3	3
1	240	4	4	4	4	4	4	4	4	4	4	4	4	4	4	4	4	4	4	4	4	4	4	4	4	4	2	2	4	4	2	2	2	2	2	2	2	2	2	2	2	2	2	2	2	2	2	2	2
1	241	6	5	6	4	6	7	5	7	5	7	6	3	6	7	6	7	6	6	7	4	7	5	6	5	6	4	4	4	3	3	3	4	4	4	3	4	3	2	1	3	3	4	2	2	1	4	4	3
1	242	6	7	7	6	7	7	5	6	5	6	4	6	6	7	6	6	5	6	4	5	7	2	4	5	6	3	1	4	3	4	3	3	4	4	3	3	1	1	2	2	2	4	1	2	3	4	3	2
1	243	6	5	7	7	5	7	5	5	5	6	5	5	5	6	6	6	6	6	6	6	7	5	5	5	5	3	3	4	3	3	3	3	3	4	3	3	3	3	3	2	2	3	2	2	1	3	3	3
1	244	6	6	5	6	6	6	6	6	6	6	7	7	6	7	7	7	7	7	7	6	7	7	7	7	7	3	3	4	4	4	4	3	3	4	4	4	3	4	4	4	4	4	3	3	1	4	4	4
1	245	6	5	5	6	5	6	6	7	4	6	3	4	4	6	6	6	6	5	5	4	6	5	5	6	5	3	3	3	2	3	3	2	3	3	2	2	3	4	2	2	3	3	2	3	2	3	3	2
1	246	5	4	5	5	6	5	4	4	4	5	2	5	6	3	4	6	3	5	4	6	4	2	5	5	7	2	2	4	3	3	3	1	2	4	3	3	2	2	2	2	1	2	2	3	3	2	2	3
1	247	6	6	6	5	6	6	6	7	6	6	1	5	5	5	6	7	7	6	6	5	6	6	6	6	6	3	3	3	3	3	4	4	4	4	3	4	3	3	4	2	3	3	2	2	2	3	3	3
1	248	6	6	7	6	7	7	5	7	5	7	4	4	5	7	5	4	5	7	7	5	7	4	5	6	5	3	4	1	2	3	3	3	2	3	2	3	2	3	2	2	3	4	2	2	2	3	3	3
1	249	6	5	5	6	5	6	5	7	4	5	3	5	4	5	5	6	5	6	5	5	7	5	5	5	6	3	3	4	3	3	3	2	3	3	4	3	3	4	3	3	3	3	3	3	2	3	3	3
1	250	7	7	7	7	7	7	7	7	7	7	1	7	7	7	7	7	7	7	7	7	7	7	7	7	7	4	4	4	4	4	4	4	4	4	4	4	4	4	4	4	4	4	4	4	3	4	4	4
1	251	7	6	7	6	6	6	5	6	5	5	5	3	3	5	5	5	4	6	5	6	6	3	5	6	3	1	3	4	3	2	3	1	2	3	3	3	2	2	1	1	1	2	0	1	2	2	2	3
1	252	6	7	6	7	7	7	7	7	7	7	7	4	7	7	7	7	7	7	7	6	7	6	7	7	7	4	4	4	4	4	4	4	4	3	3	4	4	4	4	2	4	4	2	4	1	4	4	4
1	253	7	6	6	6	6	7	6	5	4	7	4	4	4	6	6	7	5	5	4	5	7	3	4	5	4	2	4	4	3	4	2	2	2	4	4	4	3	4	2	3	2	3	2	2	0	3	4	2
1	254	5	5	4	6	6	7	6	6	4	7	6	4	4	6	6	6	6	6	6	5	7	4	6	5	6	2	4	4	2	3	3	2	3	2	4	4	3	4	2	2	2	4	2	2	1	4	4	2
1	255	6	4	6	7	6	6	4	6	5	5	4	2	2	6	6	7	5	7	7	5	7	6	6	7	6	3	4	3	2	3	2	2	3	4	3	3	3	4	3	4	4	4	2	2	3	4	4	1
1	256	6	6	7	6	7	7	6	5	7	7	5	6	7	7	6	6	6	7	7	7	7	6	6	5	7	3	3	3	3	4	4	3	4	4	4	4	3	4	3	3	3	4	3	3	3	3	4	4
1	257	7	4	7	7	4	7	7	3	3	7	4	5	7	7	7	5	4	7	7	6	6	5	5	6	6	3	4	4	3	3	3	2	2	3	3	4	3	4	3	3	2	3	1	3	3	2	3	4
1	258	7	7	4	6	7	7	7	7	6	6	7	7	6	7	7	7	6	7	5	6	7	6	6	6	7	4	4	4	3	4	4	3	3	4	3	4	3	4	3	3	3	3	3	3	2	4	4	4
1	259	7	7	7	7	7	7	7	7	6	6	3	1	6	7	7	6	7	7	6	5	7	3	6	7	7	3	4	4	4	4	3	3	2	4	3	4	3	2	4	4	4	4	4	3	2	3	4	4
1	260	7	6	6	6	7	5	7	7	6	5	3	3	5	4	6	7	5	7	7	6	7	3	5	6	3	3	4	1	3	1	4	4	4	1	3	3	2	3	3	3	2	4	1	3	3	3	3	2
1	261	7	7	4	5	7	7	7	6	6	6	1	4	5	5	5	7	7	7	7	7	7	7	7	7	7	3	4	4	4	4	4	4	4	4	4	4	4	4	4	4	4	4	0	3	2	3	4	4
1	262	6	7	7	7	7	7	6	6	6	7	4	3	7	6	6	7	5	6	7	6	7	5	7	7	7	4	4	0	4	4	4	4	4	4	3	4	3	3	2	4	3	4	3	4	3	4	3	4
1	264	7	6	7	6	6	7	5	5	5	7	5	6	5	7	6	5	5	4	4	5	7	2	5	6	5	1	4	4	3	4	2	1	2	4	4	4	4	4	1	4	1	4	2	2	1	4	4	2
1	265	6	6	6	6	5	5	4	5	6	6	3	2	5	6	6	6	6	6	6	6	5	3	5	6	5	2	2	2	3	2	3	3	3	3	3	3	3	4	3	2	1	3	3	3	1	2	3	2
1	266	6	4	5	4	7	6	5	4	5	5	2	4	5	5	5	6	4	7	5	5	5	2	2	4	3	3	3	4	2	3	3	2	3	1	3	3	2	3	1	3	2	3	1	2	1	3	2	2
1	267	7	6	7	7	7	7	4	3	7	7	2	4	7	7	7	7	5	7	5	7	6	3	5	6	7	3	4	4	2	4	3	2	3	4	4	4	4	3	3	4	1	3	4	3	1	4	3	4
1	268	5	6	4	7	6	7	4	5	3	7	1	1	7	7	6	6	5	7	4	7	7	3	4	5	6	3	4	3	2	3	4	2	3	4	2	3	3	4	0	4	1	3	1	2	2	3	3	4
1	269	7	4	5	6	6	4	5	4	3	6	3	3	4	6	5	4	4	5	5	5	7	2	5	5	3	3	3	4	2	3	2	2	3	2	4	4	2	3	2	3	1	2	2	1	1	4	2	2
1	271	7	7	7	7	7	7	5	7	7	7	6	5	7	7	7	7	7	6	7	7	7	5	7	7	7	3	4	0	4	4	3	3	4	1	4	4	3	3	3	4	4	4	4	4	3	4	4	4
1	272	6	6	4	4	7	7	6	6	6	6	6	4	7	6	6	6	6	6	6	5	7	6	6	6	6	3	3	4	3	3	3	3	3	4	3	4	4	4	3	3	3	3	3	3	3	3	4	3
1	273	4	4	5	5	5	6	6	6	6	5	5	5	5	5	5	5	5	5	5	4	5	5	4	6	7	2	2	3	3	3	3	3	3	3	2	2	2	2	1	1	1	3	2	2	1	3	3	3
1	274	5	7	6	6	7	6	5	6	5	6	5	7	7	7	5	5	4	7	6	6	6	5	6	6	7	4	4	3	4	4	3	2	3	4	3	3	3	3	3	3	3	3	2	4	2	2	3	3
1	276	6	6	5	5	5	5	4	3	6	6	4	6	5	5	5	6	2	6	5	5	4	3	3	4	5	3	3	4	2	2	2	2	3	3	2	2	2	2	1	2	3	3	3	3	3	1	1	2
1	277	7	7	4	7	1	7	1	1	4	7	1	3	6	3	4	4	2	7	6	7	4	1	6	6	6	2	2	4	1	4	2	2	3	2	2	3	3	3	3	4	2	3	2	1	4	2	1	2
1	278	5	5	4	3	3	5	4	5	4	5	4	5	6	5	4	5	5	5	4	5	7	5	4	5	6	2	3	4	3	3	3	2	2	4	3	2	3	4	2	2	1	4	1	2	2	2	3	2
1	279	5	4	4	4	5	5	5	5	5	5	5	3	5	5	4	5	4	5	5	5	5	3	5	4	5	3	3	4	3	3	3	3	3	3	3	3	2	3	2	3	2	3	3	2	2	2	3	3
1	280	7	7	7	7	7	7	7	7	6	7	5	7	7	7	7	7	7	7	7	6	7	6	6	6	7	4	4	4	3	4	4	4	4	3	4	4	4	4	2	2	3	4	2	3	1	3	3	2
1	281	6	7	6	6	7	7	7	7	3	6	6	7	5	6	6	7	6	7	6	7	7	3	6	6	7	3	4	4	2	3	4	3	3	4	4	4	3	4	3	4	4	4	4	4	4	4	4	4
1	282	7	7	7	7	7	7	7	7	5	6	6	7	7	7	6	7	7	6	7	7	7	4	5	7	7	4	4	4	4	4	3	4	4	4	4	4	3	4	3	2	1	4	2	3	1	4	4	4
1	283	6	5	7	6	7	6	4	6	7	6	5	7	7	6	6	7	6	7	6	6	7	6	5	7	6	2	4	4	4	4	2	1	3	4	3	4	4	4	3	4	3	3	1	3	2	4	4	4
1	284	7	6	6	6	6	6	6	6	6	6	4	6	6	6	6	7	6	7	6	6	7	4	5	5	3	4	4	4	4	4	4	4	4	4	4	4	4	4	4	4	3	4	3	3	3	3	4	4
1	285	7	4	7	7	3	7	7	7	7	7	7	7	7	7	7	7	7	7	7	7	7	1	4	7	2	2	3	4	3	4	4	4	3	4	4	4	1	4	3	4	2	4	3	1	3	4	4	4
1	286	5	5	6	4	6	6	5	6	5	6	4	5	4	6	5	6	5	7	5	5	7	5	5	6	5	3	4	4	3	3	3	2	2	3	3	4	3	3	3	3	2	3	2	2	2	3	4	3
1	287	6	6	7	6	7	7	6	6	3	6	4	7	7	3	3	7	7	7	7	6	7	4	4	2	6	2	3	4	4	4	4	3	3	4	2	3	2	4	1	2	1	4	4	3	3	3	2	2
1	288	6	6	7	5	5	6	5	6	6	6	2	5	4	7	6	6	6	6	7	5	7	7	7	7	6	3	4	0	3	3	4	4	4	4	3	3	3	4	3	2	4	4	4	4	1	3	4	3
1	291	6	6	7	7	7	6	5	6	5	6	5	6	6	6	5	6	5	6	5	7	7	5	6	6	7	4	4	3	3	4	4	4	3	3	3	3	3	3	3	2	3	4	3	4	2	3	4	1
1	292	5	7	4	6	6	5	5	5	5	7	7	7	6	6	5	6	4	7	6	6	7	2	6	6	5	3	4	4	3	3	4	4	4	4	3	3	4	3	2	2	3	4	2	2	3	4	2	3
1	293	4	6	6	5	6	7	6	6	4	6	6	7	6	6	5	5	6	5	6	6	7	4	5	6	6	2	4	4	3	3	3	2	3	4	4	4	4	4	3	2	2	3	1	2	1	3	4	3
1	294	4	4	7	5	4	5	4	7	6	7	5	4	6	7	6	7	7	7	7	5	7	7	6	4	5	2	2	3	3	3	3	2	2	2	3	4	3	3	2	2	2	3	2	2	1	3	2	2
1	295	7	5	7	7	7	7	7	7	6	7	3	5	5	6	6	6	7	6	4	6	7	5	5	4	7	3	3	3	2	3	2	3	3	3	4	4	4	4	2	2	3	3	2	3	1	3	3	4
1	296	5	5	6	7	7	7	5	2	3	4	4	7	7	6	4	7	6	6	5	4	7	5	5	4	6	3	3	4	2	3	4	2	2	4	3	3	2	3	2	3	4	4	2	1	1	4	4	2
1	297	4	5	6	3	4	5	4	3	2	4	5	3	3	4	4	7	5	7	6	7	5	2	5	4	3	3	3	2	3	3	4	2	3	3	2	3	2	2	4	4	3	3	3	4	2	2	3	3
1	298	6	6	7	6	6	6	6	5	6	7	2	3	7	7	6	6	5	6	5	7	6	3	5	5	7	3	3	4	3	3	2	3	3	3	4	4	4	4	3	2	3	3	3	3	3	3	4	4
1	299	6	5	5	5	4	7	5	5	4	6	2	5	5	5	5	5	5	5	5	5	5	5	5	5	5	3	3	4	4	4	4	4	4	4	4	4	4	4	4	2	3	3	2	3	2	4	4	3
1	300	7	6	6	5	6	7	4	5	7	7	2	5	5	6	6	7	7	6	6	6	7	7	6	7	7	4	3	2	4	2	3	4	4	4	4	4	3	3	4	3	2	3	1	1	2	2	2	2
1	301	7	7	7	7	7	7	7	6	7	7	7	6	7	7	7	7	7	7	7	7	7	4	7	5	7	3	4	4	4	4	4	4	4	4	4	4	4	4	4	4	4	4	4	4	2	4	4	4
1	302	6	7	7	7	7	6	6	5	7	7	6	3	7	7	7	7	7	7	7	7	7	5	7	2	7	4	4	2	4	4	3	3	4	3	4	4	4	4	4	4	3	3	4	3	2	4	3	4
1	304	7	5	5	6	7	6	6	5	5	5	7	4	7	7	6	5	4	6	7	5	7	5	6	6	7	3	3	4	3	4	3	3	2	4	4	4	4	4	3	2	2	3	2	2	2	4	3	3
1	305	7	6	6	6	7	7	6	7	7	7	6	5	7	5	5	7	7	7	7	6	7	5	6	6	6	3	3	4	4	4	4	3	4	4	3	3	3	3	3	4	3	4	2	4	1	4	4	4
1	306	5	6	4	5	6	5	5	4	5	6	6	3	6	6	5	4	5	6	6	6	6	4	6	6	5	3	3	4	3	3	2	3	3	3	3	3	3	4	4	3	2	3	3	3	3	3	3	2
1	307	7	7	7	5	7	7	6	6	6	7	5	3	7	7	5	7	4	7	5	6	6	4	5	7	7	4	4	3	3	2	4	1	4	4	3	3	2	3	3	2	2	4	3	3	1	3	4	3
1	308	6	6	6	6	6	6	4	5	5	7	5	4	4	3	5	6	6	5	6	6	6	1	6	2	5	2	3	4	3	3	3	2	2	4	3	3	3	3	3	2	2	3	2	2	2	2	3	3
1	309	5	5	5	6	6	6	4	4	5	5	2	3	6	6	5	5	5	5	6	5	7	2	3	4	4	3	4	4	3	2	3	4	4	4	3	3	3	2	3	1	2	3	1	2	1	2	2	1
1	310	7	7	6	7	7	7	5	7	7	7	4	4	7	7	7	7	7	7	7	7	7	5	7	7	7	4	4	0	4	4	4	4	4	3	4	4	4	4	4	4	4	4	3	3	3	4	4	4
1	311	7	6	7	4	7	7	4	5	5	5	1	7	5	6	4	5	4	5	5	5	5	4	4	6	7	3	3	2	3	4	4	2	2	4	3	4	1	2	2	1	1	2	2	2	0	1	3	2
1	312	7	7	5	7	7	7	7	4	7	7	6	7	7	7	7	7	7	7	7	7	7	7	7	7	7	4	4	4	4	4	4	4	4	4	4	4	4	4	4	4	4	4	2	4	3	4	4	4
1	313	4	6	7	7	5	6	4	5	5	7	1	1	7	7	4	4	4	7	4	7	4	3	4	4	5	2	2	4	3	3	3	2	3	3	3	3	2	2	2	2	2	3	1	3	2	2	2	2
1	314	5	4	6	6	6	6	4	6	6	6	6	5	6	6	6	5	5	6	6	6	6	3	5	6	6	2	4	4	3	3	3	3	3	3	3	3	3	3	2	3	3	2	2	3	3	3	3	2
1	315	7	7	7	7	7	7	7	7	7	7	7	7	7	7	7	7	7	7	7	7	7	7	7	7	7	4	4	4	4	4	4	4	4	4	4	4	4	4	4	4	4	4	4	4	4	4	4	4
1	317	2	1	2	2	1	1	2	1	1	1	1	1	1	1	3	1	2	1	3	2	1	1	1	1	1	4	4	4	4	4	3	4	4	4	3	4	4	4	2	2	2	3	3	2	2	3	4	2
1	318	6	6	6	7	7	5	5	6	6	6	7	6	5	6	6	6	6	6	7	6	6	7	6	6	6	3	3	2	3	3	3	3	3	2	3	3	3	2	3	2	3	3	3	4	2	3	3	3
1	319	7	4	6	7	5	6	6	6	5	7	7	5	6	7	7	7	7	7	7	7	7	4	5	6	4	4	4	4	3	3	4	3	3	4	4	4	4	4	3	3	1	4	3	1	2	4	4	4
1	320	6	6	5	6	7	7	6	5	6	6	6	6	7	6	4	4	5	7	5	6	5	4	5	7	7	1	4	4	3	3	3	2	1	3	3	3	2	4	3	3	2	4	3	3	4	4	4	2
1	321	6	6	6	5	6	7	6	6	6	6	6	5	6	7	6	6	6	6	5	5	7	6	6	6	7	3	4	4	4	4	3	2	3	4	3	3	3	3	3	2	3	3	3	3	2	2	4	3
1	322	6	6	5	5	6	6	4	4	5	7	3	5	4	5	5	6	4	5	4	5	6	1	4	5	5	3	3	4	2	3	4	3	3	4	4	3	2	2	1	1	1	2	2	1	2	2	3	3
1	323	6	6	6	6	5	5	5	5	4	5	4	6	6	6	5	7	5	6	7	7	5	3	5	4	5	3	2	1	3	4	4	1	2	2	3	3	3	3	3	3	2	2	2	2	2	2	2	3
1	324	6	6	6	6	6	6	5	5	6	6	3	4	5	5	5	6	5	5	5	5	6	5	5	5	4	3	3	4	3	2	3	2	2	3	3	2	2	2	2	3	2	3	2	3	2	3	2	3
1	325	7	6	7	7	4	6	5	6	6	7	5	6	6	6	6	5	7	7	5	7	7	3	6	6	7	3	3	1	3	4	2	1	3	4	3	4	3	3	2	2	0	3	1	3	3	4	3	3
1	326	7	6	6	6	6	6	6	6	4	6	6	5	3	6	6	7	6	5	6	6	7	6	5	6	5	3	3	4	3	3	3	2	3	4	3	4	4	4	2	2	3	3	2	2	3	4	3	3
1	327	6	7	7	7	7	7	5	3	7	7	1	2	5	7	7	6	6	7	7	7	7	1	7	5	7	4	4	4	3	4	4	2	4	4	3	3	2	1	4	4	2	4	4	4	3	3	4	4
1	328	6	6	2	6	6	5	4	3	5	6	6	6	6	6	6	6	3	6	6	7	6	4	6	6	4	4	4	4	4	3	3	3	4	4	3	3	3	3	1	2	2	2	2	2	3	3	1	2
1	329	6	6	6	6	6	5	7	5	5	5	7	7	5	5	5	7	4	7	6	6	5	7	6	5	5	3	3	2	4	3	4	3	3	3	3	3	3	2	3	4	4	3	2	3	2	2	3	3
1	330	7	7	6	6	7	7	5	5	5	7	6	5	6	6	5	7	5	6	6	6	6	6	5	5	7	3	4	4	4	3	4	4	3	4	3	3	3	2	3	3	2	2	2	1	2	3	3	3
1	331	6	6	6	5	6	7	7	7	6	6	5	4	7	5	6	7	6	6	6	5	7	3	6	6	6	4	3	3	3	4	4	3	3	4	3	4	4	4	4	3	3	3	2	3	2	3	3	4
1	332	7	7	6	6	6	6	6	7	7	7	4	5	7	7	7	7	7	7	7	7	7	7	7	7	6	3	3	4	4	4	4	4	4	4	4	4	4	4	3	3	3	4	3	4	4	4	3	4
1	335	6	6	6	7	5	5	6	4	5	7	2	5	7	7	6	4	6	5	4	6	6	3	4	7	6	3	3	4	4	2	2	3	4	4	3	4	4	3	3	3	3	4	3	2	1	3	3	3
1	336	6	7	6	7	7	7	7	7	7	7	6	4	5	6	6	7	6	6	6	5	7	6	5	6	7	4	4	4	4	4	4	2	4	4	3	4	3	4	1	3	2	3	1	3	1	3	4	4
1	337	6	5	7	6	6	6	6	7	5	7	4	6	6	5	5	7	7	6	6	7	7	7	6	4	4	3	3	4	2	3	4	4	3	3	3	3	2	2	3	3	2	3	3	1	2	3	3	1
1	338	3	4	3	6	2	3	3	4	1	3	5	4	5	3	3	6	5	6	4	4	5	1	3	2	7	1	3	1	2	3	3	1	2	2	3	2	1	1	0	0	0	1	1	1	1	2	2	2
1	339	7	7	7	7	7	7	7	7	7	7	7	7	7	7	7	7	7	7	7	7	7	7	7	7	7	4	4	4	4	4	4	4	4	4	4	4	4	4	4	4	4	4	4	4	4	4	4	4
1	340	6	6	6	6	6	6	6	6	6	6	2	2	4	5	5	5	4	6	5	5	6	4	4	6	6	3	3	3	2	3	3	2	2	3	3	3	2	3	2	2	2	3	2	2	2	3	3	2
1	342	6	6	7	6	6	6	6	6	5	6	4	5	6	6	5	5	6	6	5	6	6	5	6	5	4	3	3	4	3	3	4	3	4	3	3	3	4	3	4	2	2	3	3	2	2	3	3	2
1	343	6	5	6	5	5	5	5	6	6	6	1	4	4	6	6	6	4	6	6	6	7	5	5	7	7	3	3	4	3	3	2	2	4	4	4	4	4	4	3	3	3	3	3	3	2	3	3	3
1	344	7	6	4	4	6	7	5	5	6	7	4	2	6	6	6	5	5	7	3	4	6	3	5	6	7	3	3	4	3	3	3	2	2	3	4	4	4	3	3	2	2	3	2	2	1	4	2	2
1	345	6	7	7	6	6	7	7	7	6	7	7	6	7	6	6	6	6	7	7	7	7	6	6	7	6	4	3	0	4	4	4	3	3	1	3	4	3	3	3	4	3	3	2	1	2	3	3	3
1	347	6	6	7	6	7	7	6	7	6	5	2	3	4	3	3	7	6	5	5	5	4	6	4	3	5	3	2	0	2	2	4	3	2	0	1	2	2	4	2	2	3	3	2	3	2	1	2	1
1	348	6	6	6	5	7	7	6	7	6	7	5	6	4	7	6	7	6	7	6	6	7	4	5	7	5	3	4	3	3	4	4	3	3	4	3	4	4	4	3	4	2	3	2	3	3	4	4	3
1	349	5	7	6	6	7	7	6	6	5	6	7	5	5	6	6	6	6	7	7	5	7	5	7	6	6	4	3	1	3	3	3	2	3	1	4	4	3	3	4	4	3	4	4	3	2	3	4	3
1	351	5	5	5	5	4	5	6	6	6	6	4	6	3	4	5	5	5	6	6	6	5	5	5	4	4	3	2	3	2	3	3	3	3	4	2	2	2	2	1	2	2	2	1	1	2	1	2	3
1	352	6	5	5	7	4	5	5	5	7	7	3	7	7	7	7	7	4	6	5	7	5	2	4	6	6	3	4	4	3	3	4	2	2	4	3	3	4	4	4	4	2	3	3	2	3	3	2	3
1	353	4	4	5	6	4	7	5	5	4	6	3	5	6	6	4	6	5	6	5	6	7	2	4	4	3	2	3	1	2	3	4	1	3	2	2	3	2	3	2	2	1	3	2	1	1	3	2	2
1	355	6	7	6	6	6	7	6	7	7	6	7	6	5	7	5	6	6	7	6	4	7	6	7	5	3	2	4	3	3	4	4	3	2	3	3	4	3	4	2	1	2	3	0	2	2	3	3	3
1	357	7	7	7	7	7	7	6	7	7	7	5	3	5	7	6	5	6	7	6	7	7	2	5	7	7	3	3	4	3	4	2	3	3	4	4	4	3	3	2	2	1	3	3	3	2	4	4	3
1	358	7	4	6	7	7	7	6	7	5	6	3	4	6	5	3	5	6	7	5	6	5	4	6	5	6	3	4	4	3	3	3	4	4	4	3	4	3	4	1	2	2	3	3	2	1	3	4	4
1	359	3	4	7	2	6	4	3	1	4	4	2	6	5	3	3	6	4	4	5	5	4	5	3	2	5	4	2	0	2	2	3	1	1	1	3	2	1	2	1	1	1	2	3	2	3	2	2	2
1	361	6	6	7	5	6	5	5	3	4	6	3	2	6	5	4	4	3	6	5	5	4	2	5	3	6	2	2	2	2	3	3	2	3	3	3	4	3	1	2	2	1	4	3	2	2	2	3	2
1	363	6	5	7	4	7	3	3	4	6	6	7	2	2	4	4	2	1	3	6	3	2	2	2	6	7	2	4	0	2	1	2	0	3	2	2	3	1	1	0	2	1	3	1	2	0	2	2	2
1	364	5	4	3	6	3	6	5	5	6	7	3	4	4	2	4	7	5	7	4	4	7	3	4	5	6	2	4	4	2	2	2	1	1	2	3	3	2	3	1	1	1	2	3	4	2	3	4	2
1	365	4	5	6	5	6	7	4	3	5	6	2	3	4	5	5	5	3	6	6	5	7	1	5	5	2	4	4	2	2	3	2	1	3	4	1	2	3	3	2	4	0	3	3	2	4	4	3	3
1	366	7	7	7	7	7	7	4	7	6	6	6	5	4	5	6	7	4	5	5	4	5	6	6	5	7	3	4	3	2	4	2	2	2	3	3	3	3	3	3	3	2	2	2	3	2	2	2	2
1	367	5	5	5	5	5	5	5	5	5	5	5	5	5	5	5	5	5	5	5	5	5	5	5	5	5	3	3	3	3	3	3	3	3	3	3	3	3	3	3	3	3	3	3	3	3	3	3	3
1	368	5	5	6	5	6	6	5	5	5	5	3	3	5	5	5	6	5	6	6	5	7	6	5	6	5	2	3	1	3	3	4	2	2	3	3	4	3	3	2	3	2	3	2	3	2	3	4	3
1	369	7	5	4	5	7	7	5	6	6	6	6	6	6	6	5	6	5	5	4	6	6	5	4	5	6	3	4	1	2	3	3	3	3	2	3	3	2	3	2	1	1	2	1	2	2	3	3	3
1	370	7	6	7	7	7	7	7	7	7	7	7	7	7	7	7	4	4	7	7	7	7	2	6	6	3	4	4	4	4	2	2	2	3	2	4	2	4	2	4	2	2	2	3	2	1	2	3	4
1	371	5	6	7	6	6	6	5	5	6	6	2	5	5	6	6	6	5	6	6	7	5	3	5	5	5	2	3	0	3	3	3	3	2	3	4	3	3	3	3	3	2	3	3	3	1	1	3	3
1	373	7	4	5	7	6	7	2	4	5	7	6	5	3	6	5	7	5	6	2	4	6	2	5	5	6	2	4	4	2	3	3	2	4	4	3	3	1	2	1	1	2	3	2	2	1	3	3	2
1	375	6	5	6	5	6	7	5	6	6	6	2	6	6	4	6	6	5	6	6	4	6	6	5	5	6	3	4	3	3	3	4	2	3	4	3	3	3	4	3	3	4	3	3	3	1	3	0	3
1	376	7	7	7	7	7	6	7	7	5	7	6	5	5	6	6	6	7	6	5	7	7	5	6	7	7	3	4	4	3	3	3	2	3	4	4	3	3	4	3	3	4	4	3	4	1	4	2	3
1	377	7	7	7	7	7	7	6	6	5	6	5	6	6	6	6	7	6	7	5	3	7	4	5	6	6	3	3	0	3	4	4	2	3	4	4	4	3	3	3	3	3	3	2	3	1	4	3	4
1	378	5	5	5	5	4	5	5	5	4	6	5	3	6	5	5	6	5	5	5	6	6	3	4	5	6	3	3	3	3	3	3	3	3	3	2	3	3	3	2	2	2	2	2	2	3	2	2	2
1	380	7	6	5	6	5	6	5	5	4	6	3	5	4	6	5	6	5	7	6	5	7	5	5	5	4	3	4	3	3	3	4	2	3	4	3	3	3	4	2	3	1	2	2	2	2	3	3	3
1	381	5	5	6	6	4	7	6	6	5	5	4	6	6	5	6	5	5	7	5	3	7	3	3	6	6	3	4	4	3	4	2	2	4	4	4	4	3	4	3	1	2	3	2	2	2	3	3	3
1	382	7	7	6	6	7	7	7	6	5	6	3	6	6	6	6	6	6	6	5	6	6	4	5	6	5	3	3	4	3	3	3	2	3	3	3	4	3	4	2	2	2	3	2	2	2	3	4	3
1	383	6	6	5	3	5	6	7	6	6	7	5	7	5	5	4	2	4	6	6	5	7	3	6	6	4	3	2	4	4	4	1	2	3	4	3	4	3	2	4	4	2	2	3	2	0	4	3	4
1	384	5	5	7	6	7	7	7	7	6	6	3	6	7	6	7	7	7	7	7	7	7	7	7	6	7	2	3	4	3	4	4	2	2	4	1	3	2	3	1	2	3	4	4	4	4	3	2	2
1	385	7	7	6	7	7	7	7	7	7	7	4	6	4	7	7	7	7	7	7	7	7	7	7	7	7	4	4	4	3	4	3	4	4	4	4	4	4	4	3	3	2	4	2	2	2	4	4	4
1	386	6	6	6	5	7	6	5	6	6	6	2	2	6	6	6	6	6	6	5	6	6	4	5	6	6	3	2	3	3	3	3	3	4	4	3	3	3	3	3	2	3	3	1	2	2	3	3	3
1	387	7	7	7	7	7	5	5	7	3	7	7	6	7	7	7	6	7	7	5	7	6	2	7	7	4	3	4	4	3	3	2	2	3	4	4	4	4	2	3	3	2	3	4	4	2	3	3	3
1	388	5	6	6	6	7	7	6	6	2	6	2	5	5	6	6	7	7	7	4	6	7	7	7	6	5	4	4	4	3	4	4	3	4	4	4	4	4	4	2	4	3	4	0	3	2	4	4	4
1	389	6	6	6	6	6	6	6	6	6	6	6	6	6	6	6	6	6	6	6	6	6	6	6	6	6	2	3	3	3	3	3	3	2	3	3	3	3	3	3	2	2	2	3	3	2	3	3	2
1	390	6	6	7	7	5	6	5	7	4	7	5	2	7	5	6	7	5	5	5	4	6	2	6	3	7	1	3	4	4	4	4	3	3	4	2	3	3	3	1	3	2	4	3	2	2	3	3	3
1	391	5	6	6	5	6	6	6	5	5	5	2	4	6	5	6	6	5	6	6	5	5	3	6	5	5	3	3	3	3	2	3	2	2	3	2	3	3	3	2	2	2	3	3	3	2	2	3	3
1	392	7	6	6	5	5	5	6	4	5	5	3	6	4	4	4	5	4	4	5	5	5	4	4	5	6	3	2	4	2	3	4	4	3	4	3	3	3	2	3	3	2	3	3	1	2	2	3	3
1	394	3	4	3	5	2	5	4	3	6	5	2	4	5	3	5	7	3	5	6	5	7	4	5	3	5	1	2	3	3	2	3	2	2	2	3	2	4	3	4	2	3	4	1	2	3	4	2	3
1	395	6	6	7	5	7	7	5	7	3	7	5	2	6	7	5	6	6	7	2	6	6	2	6	5	6	2	4	0	3	3	3	2	3	3	4	4	3	4	2	3	2	4	1	2	1	3	1	2
1	396	5	5	7	4	6	6	4	6	5	6	4	3	6	5	5	5	5	6	2	4	5	2	5	4	3	2	3	4	3	2	2	2	3	4	3	3	2	2	3	2	1	3	2	1	2	2	2	3
1	397	7	7	6	6	7	7	7	7	7	7	6	6	4	7	7	7	7	7	7	7	7	7	7	7	7	4	4	4	4	4	4	3	3	2	4	4	3	4	3	4	3	4	2	3	1	4	4	2
1	399	7	6	7	7	7	7	6	6	6	6	7	6	6	7	6	7	7	7	5	7	6	7	6	7	7	4	4	2	4	3	3	3	4	4	4	4	4	3	4	3	2	4	2	3	2	4	4	2
1	400	5	7	7	6	7	7	6	5	6	6	7	7	3	6	6	6	4	7	7	7	7	3	6	2	3	3	4	1	4	4	4	4	3	3	2	3	3	4	4	3	1	3	2	3	1	3	4	3
1	402	7	7	7	7	7	7	7	7	7	7	7	7	7	7	7	7	7	7	7	7	7	5	7	7	7	4	4	4	4	4	4	4	4	4	4	4	4	4	4	4	4	4	4	4	4	4	4	4
1	403	7	7	7	7	6	7	7	7	6	7	6	7	7	6	7	7	7	7	6	7	7	4	7	7	5	4	4	4	4	4	4	4	3	4	4	4	4	4	3	2	3	4	2	3	2	4	4	4
1	404	3	6	6	5	6	6	4	6	6	6	4	5	4	5	5	6	6	5	5	6	6	5	5	5	5	4	4	4	4	4	4	4	4	4	4	3	3	3	4	4	4	4	2	2	3	4	4	4
1	405	6	6	6	5	6	6	5	6	6	6	5	6	6	6	6	6	6	6	6	4	6	5	6	6	6	3	3	3	3	3	3	3	3	3	3	3	3	3	3	3	3	3	2	3	2	3	3	3
1	406	7	4	4	5	2	6	4	3	5	7	4	4	4	6	4	3	4	6	5	6	7	4	2	5	3	2	3	4	2	4	2	3	1	4	3	3	2	4	2	3	2	2	2	2	2	2	4	2
1	407	7	7	7	6	7	7	7	7	7	7	3	5	7	7	7	7	7	7	7	7	7	7	7	7	6	2	4	3	4	4	4	1	4	4	2	4	4	4	1	4	0	4	4	1	4	4	3	2
1	408	4	5	6	6	6	6	6	6	6	7	4	6	7	7	5	7	7	7	7	4	7	1	4	4	7	3	3	4	4	4	4	4	4	4	4	4	4	3	3	4	3	4	4	4	4	4	4	4
1	409	7	6	7	7	7	7	7	7	6	7	6	7	7	7	5	6	6	7	7	7	7	7	7	5	5	4	4	4	3	4	4	2	4	4	2	3	3	3	3	1	3	4	2	2	4	4	4	2
1	410	7	7	6	7	6	6	6	6	6	6	5	4	4	5	6	7	3	7	7	6	7	2	5	5	2	4	3	4	4	2	4	2	3	4	3	3	3	4	4	4	2	3	2	0	3	4	3	3
1	411	6	7	6	5	5	5	6	4	6	7	4	4	6	6	6	6	6	7	6	5	5	3	5	5	5	2	3	4	4	3	2	2	2	2	2	3	3	3	4	3	2	4	4	2	1	1	3	3
1	412	7	7	7	6	7	7	6	7	6	6	6	6	6	7	6	7	6	6	6	6	7	2	6	6	4	3	4	4	3	3	4	3	3	3	2	4	3	4	3	2	3	3	1	3	1	3	3	3
1	413	4	4	5	5	5	6	6	6	6	6	5	6	6	4	4	6	4	6	6	5	6	6	6	6	6	3	3	3	3	3	3	3	3	3	3	3	3	3	3	3	3	3	3	3	3	3	3	3
1	414	6	4	2	6	2	7	4	5	1	3	3	6	4	4	4	6	3	6	4	5	7	6	4	2	7	2	4	4	2	2	4	2	2	4	2	2	1	3	1	0	2	2	1	1	1	1	2	0
1	415	7	6	7	4	7	6	7	7	5	6	6	6	6	6	5	7	5	7	6	6	7	6	6	6	7	3	4	2	3	4	4	2	3	4	3	4	3	4	4	3	2	3	2	2	2	3	4	2
1	416	5	4	5	4	3	7	5	3	2	5	3	6	4	6	5	7	5	6	6	5	7	3	5	5	6	2	3	3	4	3	4	2	3	3	2	3	3	4	2	2	1	4	3	2	3	4	2	2
1	417	5	5	6	6	6	6	5	6	4	5	2	5	6	5	5	6	6	6	6	7	7	4	6	6	7	4	3	2	3	3	3	3	2	4	3	4	3	2	2	3	2	3	3	3	3	4	3	3
1	418	7	7	6	6	6	6	5	6	6	6	5	5	4	5	5	6	6	6	6	6	4	7	6	3	7	2	4	1	3	4	4	4	4	4	3	3	3	3	2	1	2	3	4	4	1	2	2	2
1	419	7	7	7	7	7	7	4	7	7	7	3	5	1	7	4	7	7	7	7	7	7	4	6	6	7	2	3	4	3	4	4	2	3	4	4	4	4	4	4	4	2	2	1	2	1	3	3	2
1	420	7	7	7	7	7	7	7	7	7	7	7	7	7	7	7	7	7	7	7	7	7	7	7	7	7	4	4	4	4	4	4	4	4	4	4	4	4	4	4	4	4	4	4	4	4	4	4	4
1	421	4	4	7	5	3	7	7	7	5	6	6	4	4	7	6	7	7	7	7	7	7	7	7	5	7	4	4	4	4	4	4	4	4	4	3	4	4	4	4	4	4	4	4	4	3	4	4	3
1	422	6	6	5	7	7	7	6	7	7	7	5	6	6	7	6	6	6	5	6	6	7	5	5	5	5	3	4	4	3	4	4	3	4	4	3	3	3	4	2	2	1	2	3	2	3	3	2	2
1	423	7	7	6	5	7	7	5	7	7	7	5	7	7	7	7	7	7	7	7	6	5	5	7	7	5	4	4	4	4	4	4	4	4	4	4	4	4	4	4	4	4	4	2	4	2	4	4	4
1	424	7	6	5	5	6	6	6	6	5	6	6	4	4	6	5	7	4	5	4	6	7	2	5	5	6	3	4	4	3	3	4	2	3	3	3	3	3	4	2	4	1	3	2	2	3	4	2	3
1	425	6	7	7	4	7	7	4	4	5	6	2	7	7	7	4	7	5	7	7	7	7	3	7	7	6	4	4	4	3	4	2	2	3	4	3	4	3	4	2	2	2	4	4	2	2	4	4	4
1	426	7	7	7	7	7	7	7	7	7	7	4	5	3	6	6	7	7	7	7	7	7	5	6	6	6	4	4	4	4	4	4	4	4	4	4	4	4	3	3	4	3	4	2	3	3	4	4	4
1	428	6	5	5	6	6	6	6	5	5	6	7	6	5	6	6	6	6	6	6	6	7	3	5	6	6	3	3	3	3	3	3	3	3	4	4	4	3	3	2	3	3	3	3	2	2	3	3	3
1	429	6	6	6	5	5	4	5	4	5	5	5	5	7	5	4	5	3	3	4	5	4	2	4	4	3	2	2	1	3	1	3	2	1	1	1	2	2	3	2	0	1	1	1	2	2	2	2	2
1	430	7	7	7	7	7	7	6	5	5	7	3	7	7	6	6	5	6	7	6	6	5	5	6	5	7	4	4	3	3	4	4	4	3	2	3	4	3	2	2	2	2	3	1	4	3	4	1	3
3	4	4	7	7	7	7	7	4	7	7	7	5	4	7	4	7	6	6	6	2	3	4	2	7	4	5	4	2	3	4	4	2	2	2	3	3	4	4	3	3	3	2	4	2	3	2	3	3	2
3	5	5	6	6	7	6	6	6	6	6	7	6	4	5	5	6	6	6	7	6	5	7	6	6	6	7	3	4	4	3	4	4	3	4	4	3	4	3	3	4	4	3	4	2	3	3	3	4	4
3	6	6	6	6	6	6	6	6	6	6	6	4	6	7	6	6	6	6	6	6	6	6	6	6	6	6	3	2	2	3	4	3	3	4	4	3	4	4	4	4	4	4	4	3	4	3	3	4	3
3	7	7	4	7	5	7	7	5	7	7	7	4	3	5	7	5	7	7	7	6	7	7	7	7	7	7	4	4	2	4	4	4	4	4	2	3	4	4	4	4	4	4	4	4	4	4	4	4	4
3	8	5	6	7	5	4	7	5	6	4	6	5	6	7	6	6	7	6	6	5	6	7	6	5	6	6	3	4	4	3	4	3	2	3	3	3	3	4	2	2	1	2	3	2	3	2	3	3	2
3	9	5	7	7	6	7	7	5	6	6	7	7	6	7	6	5	6	6	6	6	5	7	5	5	5	7	3	3	4	2	3	3	2	2	4	3	4	3	2	1	2	3	3	2	2	2	3	3	3
3	10	6	5	4	5	6	6	5	5	5	3	4	3	6	6	6	6	6	6	6	6	6	4	6	6	5	4	4	3	3	3	3	2	3	3	3	3	3	3	3	3	3	3	3	3	2	3	4	3
3	11	5	5	7	5	6	7	7	4	7	7	5	5	4	7	6	6	5	4	5	6	7	4	4	4	3	2	4	4	3	3	3	1	2	3	4	4	3	4	3	2	2	3	1	1	1	4	2	3
3	13	4	7	5	7	4	7	4	4	4	7	4	7	4	4	7	7	7	6	7	7	7	3	4	7	7	3	3	4	2	4	2	3	3	3	4	4	3	4	4	2	2	3	2	2	2	2	4	3
3	14	6	6	4	6	7	7	7	5	6	6	5	5	6	5	7	7	5	7	6	6	7	5	5	6	6	3	4	3	3	4	4	3	4	3	3	4	3	3	4	3	3	4	4	4	2	3	3	3
3	15	7	6	6	6	4	3	3	5	4	6	4	3	5	4	5	6	5	6	5	7	5	7	4	4	6	3	2	0	2	2	3	3	3	1	4	4	3	4	3	2	1	1	2	3	1	2	2	3
3	16	5	6	6	7	7	7	6	3	5	6	7	7	7	4	6	7	6	5	6	5	5	1	5	6	3	2	3	3	2	3	4	2	4	2	3	2	1	2	1	2	2	2	2	2	2	3	1	2
3	17	5	7	7	6	6	7	4	4	4	5	5	1	3	5	5	5	5	6	4	6	7	5	4	4	7	2	4	4	2	3	3	1	4	4	2	3	2	2	1	2	3	2	1	2	1	2	3	2
3	19	2	6	6	7	7	7	6	7	7	6	2	6	4	3	5	7	4	6	7	6	7	4	7	6	7	2	4	4	3	3	4	3	2	4	3	4	3	3	3	4	3	4	2	4	3	2	3	4
3	20	5	6	6	7	6	5	5	6	4	3	3	5	7	5	5	6	4	4	5	6	2	3	5	2	7	3	3	0	2	3	3	3	2	0	3	2	3	0	2	1	2	1	3	2	2	1	1	1
3	21	7	5	4	6	4	5	4	6	7	7	7	5	6	7	4	2	4	7	7	7	7	5	3	3	6	4	1	4	3	3	1	3	3	4	4	3	3	3	4	3	3	2	4	2	3	2	2	2
3	22	7	7	7	4	7	7	5	7	7	7	2	1	5	7	4	7	4	7	7	7	7	1	5	5	7	2	3	4	2	3	3	3	4	4	4	4	3	4	3	4	3	2	3	4	4	4	2	4
3	23	6	7	7	7	7	7	6	7	4	6	3	5	6	4	5	7	5	7	5	7	7	2	6	5	7	3	4	3	3	1	4	3	4	2	3	3	3	4	2	3	2	3	3	4	2	2	3	2
3	25	5	5	6	6	5	5	5	7	5	6	5	6	7	7	6	7	7	7	7	6	7	6	6	6	7	3	4	4	4	3	4	4	4	4	4	4	3	4	4	3	3	4	4	4	3	4	4	3
3	26	7	7	7	7	7	7	7	7	7	7	4	1	7	7	7	4	7	7	4	7	7	1	7	7	4	1	2	4	2	4	2	1	2	4	4	4	4	2	4	2	2	4	1	2	2	4	2	2
3	27	7	6	4	6	7	7	5	4	5	6	3	5	7	7	7	7	6	2	4	2	7	2	6	7	7	2	4	3	3	4	4	0	4	4	3	4	3	4	1	0	3	4	2	1	2	3	4	3
3	28	7	5	6	4	7	7	5	7	7	7	5	7	5	4	5	7	7	6	5	6	7	6	6	4	7	4	3	3	4	4	4	3	2	4	4	4	3	4	4	4	2	4	1	3	3	4	4	4
3	29	4	6	4	6	6	7	6	7	7	7	5	5	6	7	7	7	7	7	5	6	7	4	4	6	5	3	4	4	3	4	4	2	3	4	4	4	4	4	2	2	2	3	2	3	1	4	4	1
3	78	7	7	7	7	7	7	7	7	7	7	7	7	7	7	7	7	7	7	7	7	7	7	7	7	7	4	4	2	3	4	4	4	4	4	4	4	4	4	2	2	4	4	4	3	2	4	3	3
2	32	4	5	5	5	6	5	5	6	4	5	3	5	5	4	2	4	4	5	6	6	5	4	4	2	6	2	2	0	2	2	2	1	1	2	2	2	1	3	0	0	1	1	2	2	3	2	1	2
2	33	6	5	7	5	7	7	5	7	5	6	3	5	6	6	5	7	5	6	5	5	7	4	5	6	7	3	3	4	2	3	3	1	2	3	2	3	2	4	2	2	2	4	2	2	2	3	3	3
2	34	4	3	1	7	4	4	4	1	1	7	7	7	4	1	5	5	1	3	4	1	1	1	1	1	1	0	3	2	0	2	3	0	0	2	4	2	2	4	2	2	0	2	4	0	2	2	0	2
2	35	7	7	7	7	7	7	5	7	7	7	7	7	7	6	7	7	7	7	7	7	7	1	7	5	7	4	4	3	4	4	3	2	4	4	4	4	4	4	3	4	4	3	2	3	4	4	3	3
2	36	4	7	7	7	7	7	5	7	5	7	5	7	7	7	7	7	5	6	4	5	7	3	5	5	6	3	3	4	2	2	4	3	2	3	2	2	3	4	2	1	2	3	2	3	2	4	3	2
2	37	5	7	4	7	2	7	4	1	5	7	3	6	7	6	7	7	4	7	6	7	7	7	5	5	7	4	4	4	4	4	3	2	4	4	4	4	4	4	2	3	3	4	2	3	3	4	4	2
2	38	4	5	4	5	6	5	4	6	4	6	2	4	4	6	4	3	4	5	3	6	4	3	3	4	5	3	2	2	2	1	2	2	3	2	4	2	1	3	2	1	1	2	2	1	1	2	1	2
2	39	7	7	7	7	5	6	5	7	7	7	1	5	6	7	5	7	7	7	5	7	7	2	7	5	6	3	3	4	4	3	3	3	3	3	4	4	3	1	3	4	3	4	3	3	4	4	4	2
2	40	4	4	7	7	7	7	5	7	5	7	5	5	6	6	4	7	7	5	6	4	5	6	5	5	7	2	4	2	4	3	4	1	3	4	3	4	3	4	1	2	4	3	3	3	2	3	3	2
2	41	6	4	4	4	5	7	5	3	5	7	7	5	6	5	7	4	5	7	5	6	7	3	4	5	6	3	2	4	2	3	3	2	3	4	4	4	3	4	3	2	2	3	2	2	2	3	3	3
2	42	6	7	7	7	6	7	4	2	7	7	7	2	7	7	6	2	6	7	7	7	7	1	7	7	7	4	4	4	4	4	2	3	4	4	4	4	4	3	4	4	3	4	3	4	2	4	3	4
2	43	5	6	7	7	5	5	6	5	6	6	5	5	4	5	6	7	5	6	7	7	6	6	6	6	7	4	4	3	3	4	4	2	3	4	3	3	3	2	3	4	3	4	1	3	1	2	4	3
2	44	4	5	5	4	6	6	4	6	3	7	7	7	4	5	4	7	4	4	5	7	7	1	5	3	7	2	3	3	1	2	2	0	1	1	4	4	3	1	2	0	0	2	1	1	2	2	2	2
2	45	5	7	6	7	6	6	5	5	5	6	3	3	6	6	4	7	3	5	5	6	7	7	6	5	7	4	3	4	4	4	3	2	3	4	3	3	4	4	1	1	3	3	3	2	3	3	1	4
2	47	5	5	6	5	6	7	6	4	6	6	4	6	6	6	6	6	4	7	7	7	6	7	6	6	7	4	4	4	4	4	4	4	4	4	3	4	4	4	4	3	4	3	3	4	3	2	4	4
2	48	5	5	2	4	5	3	5	7	6	4	2	3	5	2	4	7	4	5	5	4	4	3	6	5	6	3	4	4	2	1	4	3	1	3	2	2	2	3	2	3	1	3	3	1	3	2	3	2
2	49	7	7	7	7	7	1	1	1	7	7	1	7	7	7	7	7	1	7	7	7	1	1	7	1	7	3	4	4	2	3	4	4	1	4	3	1	3	4	4	4	2	0	4	3	1	1	3	2
2	50	4	6	5	5	6	7	5	5	5	6	6	6	6	6	6	6	6	7	6	7	7	7	7	5	7	4	4	2	4	4	3	3	3	3	3	4	3	4	1	2	3	3	3	3	2	3	4	2
2	51	4	5	7	7	7	7	6	7	6	7	2	1	4	4	6	7	7	6	5	6	6	1	2	7	7	3	4	4	2	3	3	2	3	4	4	4	2	4	1	2	2	3	2	2	2	3	2	3
2	52	7	3	1	7	6	7	6	7	4	3	5	6	2	5	7	7	4	7	7	3	4	2	4	4	7	2	3	2	4	2	4	1	2	4	2	3	2	3	4	4	4	4	4	4	4	3	1	2
2	53	7	4	4	3	4	3	4	6	1	4	2	3	7	7	2	3	2	7	2	5	4	1	3	4	6	1	4	2	1	1	2	0	2	3	3	2	2	0	0	3	0	2	1	2	2	2	1	2
2	54	7	5	7	4	5	7	5	4	3	7	5	5	6	7	4	7	7	7	6	4	7	6	5	6	7	3	3	4	3	4	4	2	3	4	3	4	3	4	1	2	2	4	3	4	3	3	3	2
2	55	7	7	7	7	7	7	6	7	7	7	6	7	7	7	6	7	7	7	6	6	7	6	6	5	7	4	4	4	4	4	4	3	4	4	3	4	3	4	4	3	4	4	3	3	3	4	4	2
2	56	7	7	5	7	7	7	7	7	5	6	4	7	7	7	7	7	5	7	7	7	6	2	7	4	7	3	2	4	3	2	4	3	3	2	4	4	3	4	4	2	4	4	4	3	3	3	3	3
2	57	7	6	7	5	7	7	5	7	7	7	1	2	7	3	5	7	1	7	5	4	3	1	6	3	4	3	4	4	2	2	4	0	4	4	4	4	3	4	2	1	1	3	3	2	1	1	2	2
2	58	5	6	5	7	5	6	4	7	5	4	5	7	7	3	5	7	6	7	5	7	7	2	5	5	7	3	4	4	3	2	4	3	3	4	3	3	3	4	0	2	4	3	4	3	1	4	3	3
2	60	6	7	7	3	7	4	5	3	7	5	2	6	7	6	4	7	4	6	5	6	5	3	5	7	7	3	4	3	4	2	4	0	3	4	3	4	3	4	1	1	3	2	1	3	0	2	1	2
2	61	7	7	7	7	7	7	3	2	3	7	1	7	5	7	6	7	7	7	7	7	4	6	3	4	5	2	2	0	3	4	2	3	1	4	4	4	3	2	3	4	2	3	3	2	1	3	3	2
2	62	7	6	7	6	7	7	7	7	6	7	5	7	7	7	7	6	7	6	5	7	7	7	6	7	7	4	3	4	4	4	3	4	4	4	4	4	4	3	4	4	3	4	3	4	4	4	4	3
2	63	7	6	5	7	5	7	5	7	5	6	5	4	7	6	5	7	6	6	7	6	7	7	5	5	7	4	4	4	3	3	4	3	4	4	3	4	4	4	3	2	2	3	3	3	2	4	2	4
2	64	6	6	6	7	6	7	6	6	4	7	3	6	6	7	6	7	6	6	6	5	7	5	6	6	5	2	4	4	3	3	4	2	4	2	4	4	4	4	2	1	2	4	3	3	2	4	4	2
2	65	7	7	7	7	1	7	7	1	1	7	7	7	7	7	7	7	7	7	7	7	7	7	7	7	7	3	4	3	2	3	3	3	3	3	2	3	3	3	3	2	0	3	0	1	2	2	3	2
2	66	7	6	5	7	5	6	5	7	4	7	4	4	5	4	7	7	4	7	5	5	7	3	5	6	7	3	4	3	0	3	4	3	4	4	4	4	4	4	3	4	2	2	3	3	2	3	3	4
2	68	7	7	7	7	7	7	6	7	6	6	2	7	7	7	7	6	7	7	7	7	7	3	7	6	5	4	2	4	3	4	3	2	4	4	3	4	4	1	3	2	4	4	4	3	3	4	3	3
2	69	6	4	7	7	7	5	5	4	6	7	7	5	7	6	7	7	5	7	6	5	7	3	7	5	5	3	2	4	3	2	4	2	3	4	2	4	4	3	3	2	4	4	3	4	2	4	3	3
2	70	4	6	5	5	6	6	4	4	4	5	4	5	7	5	4	5	4	6	4	6	5	2	4	6	5	3	4	1	3	3	3	2	3	1	3	4	3	1	2	3	2	3	3	3	2	3	3	2
2	71	4	7	6	3	7	7	7	5	7	5	5	7	3	3	1	5	6	2	4	7	7	7	5	5	4	3	3	4	3	4	3	4	2	4	2	3	3	4	2	1	3	3	3	1	3	3	2	2
2	72	7	7	7	7	7	7	7	7	1	7	7	7	7	7	7	7	7	7	7	7	7	7	7	1	7	3	4	4	4	4	4	3	3	4	4	4	4	2	3	1	4	3	3	3	4	3	4	2
2	73	7	7	7	4	7	7	6	7	7	7	5	5	7	7	5	7	7	6	7	7	7	7	6	6	7	3	4	4	4	4	4	3	4	4	4	4	4	3	3	2	3	4	3	3	2	3	4	3
2	74	3	6	7	7	7	7	5	2	5	5	1	3	7	5	1	3	3	3	5	1	4	7	4	1	7	1	2	1	3	2	2	3	2	3	1	2	1	2	1	0	0	2	2	2	3	0	3	2
2	75	7	7	7	7	7	4	4	7	6	7	4	4	4	4	4	7	7	7	7	7	7	7	5.42	5.31	7	4	4	4	4	4	4	4	4	4	4	4	4	4	4	2	4	4	4	4	2	2	4	4
2	80	3	5	7	4	7	5	4	3	4	4	5	3	3	3	3	4	5	6	4	6	7	3	5	2	4	2	4	3	4	2	3	4	2	3	3	3	2	3	4	3	2	4	4	4	3	3	3	3
2	81	7	7	7	7	7	7	4	7	5	7	4	4	7	7	5	7	5	7	5	7	7	4	5	7	5	3	4	4	3	3	3	1	2	4	3	3	3	4	3	3	2	3	2	2	2	3	4	3
[truncated: 59 more columns]

## Sheet: codebook
Science of Protective Factors Laboratory
Data in Brief Dataset Codebook
	Items	Scale name	Reference to original article for exact items	Coding
1	ID	University affiliation		1 = large, rural Midwestern university, 2 = Southeastern regional university, 3 = Southwestern regional university
2	RS 1-25	Resiience Scale items	Refer to Table in Wagnild & Young (1993) for exact items.	7-point Likert scale (1 = disagree, 3 = neither agree nor disagree, 7 = agree)
3	CDRS 1-25	Connor Davidson Resilience Scale items	(Connor & Davidson, 2003)	5-point Likert scale (0 = not true at all, 4 = true nearly all of the time)
4		Scale of Protective Factors subscale names	(Ponce-Garcia, Madewell, & Kennsion, 2015)	7-point Likert scale (1 = disagree completely, 3 = neither agree nor disagree, 7 = agree completely)
	a	SR 1-6	Social skills
	b	SS 1-6	Social support
	c	PN 1-6	Planning & Prioritizing Behavior
	d	GC 1-6	Goal Efficacy
5	LSCR 1-30	Life Stressor Checklist-Revised	(Wolfe & Kimerling, 1997)	5-point Likert scale (1 = not at all, 3 = some, 5 = extremely)
6	Sex	What is your gender?		1 = men, 2 = women
7	Ethnicity	What is your ethnic decent, choose all that apply.		1 = Black, 2 = white, non-Hispanic, 3 = Hispanic/Latino, 4 = Asian/Pacific Islander, 5 = Native American, 6 = Other
8	Age	How old are you?		Ages range between 18-25 years.
